# Supplementary material for: Implementation of genomic medicine for rare disease in a tertiary healthcare system: Mayo Clinic Program for Rare and Undiagnosed Diseases (PRaUD)
Source: J Transl Med. 2023 Jun 23;21:410. doi: 10.1186/s12967-023-04183-7 (PMC10288779; doi:10.1186/s12967-023-04183-7)
Supplement: Supplementary file 1 — Additional file 1: Table S1. Overview of clinical indications of PRaUD genomic clinics and referral age of patients. [file 12967_2023_4183_MOESM1_ESM.xlsx]

## Sheet: Table S1- Referral Age
	Referral Age
	Female			Male			Non-binary
	0-17	18-64	65+	0-17	18-64	65+	0-17	18-64	65+
Leukodystrophy (Adult Onset)
Alzheimer's and Frontotemporal Dementia		2	1		2
Ataxia			2			2
Auto-inflammatory Syndromes/Polyarteritis Nodosa (PAN)	35	27	2	35	27	2	1
Bronchiectasis		4	4		4	4
Cerebral Palsy
Cholangiocarcinoma with or without PSC (CCA)		7	5		7	5
Cholestatic Liver Disease		7	2		7	2
Congenital Anomalies of Kidney and Urinary Tract (CAKUT)	1	14	2	1	14	2
Cysts	3	37	7	3	37	7
Early Onset Osteoporosis		18	7		18
Ehlers Danlos Syndrome	3	56		3	56			1
Epilepsy	13			13
Glomerular (FSGS/Nephrotic)	6	83	18	6	83	18
Hepatocellular Carcinoma		2			2
Hypokalemia Adult		5			5
Hypokalemia Pediatric	1			1
Idiopathic Pulmonary Fibrosis		5	8		5	8
Inflammatory Bowel Disease	2	3		2	3
Maturity Onset Diabetes of the Young	8	8		8	8		1	1
Monogenic Obesity	8			8
Neuromuscular Diseases	4			4
Peripheral Neuropathy
Pituitary Adenoma	3	4		3	4
Primary Immune Deficiency	7	18	2	7	18	2
Short Stature	16			16
Soft Tissue and Bone Sarcoma		30	7		30	7		1
Stones		25	6		25	6
Tubulointestinal Disease		5	1		5	1
VEXAS
