# Supplementary material for: Implementation of genomic medicine for rare disease in a tertiary healthcare system: Mayo Clinic Program for Rare and Undiagnosed Diseases (PRaUD)
Source: J Transl Med. 2023 Jun 23;21:410. doi: 10.1186/s12967-023-04183-7 (PMC10288779; doi:10.1186/s12967-023-04183-7)
Supplement: Supplementary file 2 — Additional file 2: Table S2. Overview of clinical indications of PRaUD genomic clinics and age at onset of disease symptom or signs. [file 12967_2023_4183_MOESM2_ESM.xlsx]

## Sheet: Table S2 - Onset Age
	Indications by Onset Age
	Female							Male							Nonbinary
	Up to 4 weeks	0-17	18-30	31-50	51-70	>70	Unknown	Up to 4 weeks	0-17	18-30	31-50	51-70	>70	Unknown	Up to 4 weeks	0-17	18-30	31-50	51-70	>70	Unknown
Leukodystrophy (Adult Onset)											1
Alzheimer's and Frontotemporal Dementia					2	1						2		2
Ataxia					1		1					1
Auto-inflammatory Syndromes/Polyarteritis Nodosa (PAN)		40	6	11	4		3	1	35	5	2	4	6	8		1
Bronchiectasis			1	2	5						1	1	1
Cerebral Palsy									2					1
Cholangiocarcinoma with or without PSC (CCA)		1	2	5					1		4	1
Cholestatic Liver Disease			2	5			2		1	2				1
Congenital Anomalies of Kidney and Urinary Tract (CAKUT)		4	3	4	3		3		5		1			1
Cysts	2	9	4	14	12	1	5	1	3	3	7	16		7
Early Onset Osteoporosis		1	4	9	8	3		1	3	3	5	4
Ehlers Danlos Syndrome	3	37	12	4			3	1	6		1			1		1
Epilepsy	1	12							14					1
Glomerular (FSGS/Nephrotic)		21	26	24	19	4	13	1	32	29	38	18	3	19
Hepatocellular Carcinoma				1		1						3
Hypokalemia Adult		1		1	1		2		1	1	2
Hypokalemia Pediatric		1
Idiopathic Pulmonary Fibrosis		1	2		7	3
Inflammatory Bowel Disease		3		1			1		13
Maturity Onset Diabetes of the Young		11	2	2	1				13	2	3	2		2		1
Monogenic Obesity		8								4				1
Neuromuscular Diseases		3							7					2
Peripheral Neuropathy														2
Pituitary Adenoma		6		1					2	2
Primary Immune Deficiency	1	13	6	4	2		1	1	18	3	5	3
Short Stature	2	14						2	24
Soft Tissue and Bone Sarcoma			8	12	16		1			4	8	5	4	1			1
Stones		8	13	2	3		5		7	6	6	6	1	3
Tubulointestinal Disease		1	1	2			2		1		1	2		1
VEXAS												1
