# Supplementary material for: Implementation of genomic medicine for rare disease in a tertiary healthcare system: Mayo Clinic Program for Rare and Undiagnosed Diseases (PRaUD)
Source: J Transl Med. 2023 Jun 23;21:410. doi: 10.1186/s12967-023-04183-7 (PMC10288779; doi:10.1186/s12967-023-04183-7)
Supplement: Supplementary file 3 — Additional file 3: Table S3. Summary of genetic variants of PRaUD genomic clinics per patient. [file 12967_2023_4183_MOESM3_ESM.xlsx]

## Sheet: Table S3
ID	Division	Implement Indication	Test Type	Report Result	Gene of Interest	Mode of Inheritance	Variant of Interest c.	Variant of Interest p.	Transcript (NM_....)	Chr: Position	Zygosity	Classification	Case_status
1	Nephrology and Hypertension	Glomerular (FSGS)	Custom Exome-Based Panel	Negative Findings									Unsolved
2	Nephrology and Hypertension	Glomerular (FSGS)	Custom Exome-Based Panel	Uncertain Clinical Significance	LAMA5	Autosomal Dominant/Recessive	c.4105 C>T	p.R1369W	NM_005560.3	20: 60904847	Heterozygous	Variant of uncertain significance	Unsolved
2	Nephrology and Hypertension	Glomerular (FSGS)	Custom Exome-Based Panel	Uncertain Clinical Significance	LAMA5	Autosomal Dominant/Recessive	c.896 G>T	p.R299L	NM_005560.3	20: 60926820	Heterozygous	Variant of uncertain significance	Unsolved
2	Nephrology and Hypertension	Glomerular (FSGS)	Custom Exome-Based Panel	Uncertain Clinical Significance	NPHP4	Autosomal Dominant/Recessive	c.271 T>C	p.F91L	NM_015102.3	1: 6038338	Heterozygous	Variant of uncertain significance	Unsolved
3	Nephrology and Hypertension	Glomerular (FSGS)	Custom Exome-Based Panel	Negative Findings									Unsolved
3	Nephrology and Hypertension	Glomerular (FSGS)	Custom Exome-Based Panel	Negative Findings									Unsolved
3	Nephrology and Hypertension	Glomerular (FSGS)	Custom Exome-Based Panel	Negative Findings									Unsolved
3	Nephrology and Hypertension	Glomerular (FSGS)	Custom Exome-Based Panel	Negative Findings									Unsolved
4	Nephrology and Hypertension	Glomerular (FSGS)	Custom Exome-Based Panel	Positive Findings	COL4A5	X-linked	c.919 G>A	p.G307S	NM_033380.1	X: 107824240	Heterozygous	Pathogenic	Solved
5	Nephrology and Hypertension	Glomerular (FSGS)	Custom Exome-Based Panel	Negative Findings									Unsolved
5	Nephrology and Hypertension	Glomerular (FSGS)	Custom Exome-Based Panel	Negative Findings									Unsolved
5	Nephrology and Hypertension	Glomerular (FSGS)	Custom Exome-Based Panel	Negative Findings									Unsolved
6	Nephrology and Hypertension	Glomerular (FSGS)	Custom Exome-Based Panel	Uncertain Clinical Significance	LAMA5	Autosomal Dominant/Recessive	c.2507 C>T	p.A836V	NM_005560.3	20: 60909653	Heterozygous	Variant of uncertain significance	Unsolved
6	Nephrology and Hypertension	Glomerular (FSGS)	Custom Exome-Based Panel	Uncertain Clinical Significance	LAMA5	Autosomal Dominant/Recessive	c.2507 C>T	p.A836V	NM_005560.3	20: 60909653	Heterozygous	Variant of uncertain significance	Unsolved
7	Nephrology and Hypertension	Glomerular (FSGS)	Custom Exome-Based Panel	Positive Findings	COL4A4	Autosomal Dominant/Recessive	c.2270 G>A	p.G757E	NM_000092.4	2: 227924234	Heterozygous	Likely pathogenic	Solved
7	Nephrology and Hypertension	Glomerular (FSGS)	Custom Exome-Based Panel	Positive Findings	COL4A4	Autosomal Dominant/Recessive	c.4664 C>T	p.S1555F	NM_000092.4	2: 227872879	Heterozygous	Variant of uncertain significance	Solved
8	Nephrology and Hypertension	Glomerular (FSGS)	Custom Exome-Based Panel	Positive Findings	COL4A5	X-linked	c.1591 G>A	p.G564D	NM_033380.1	X: 107840710	Heterozygous	Pathogenic	Solved
9	Nephrology and Hypertension	Glomerular (FSGS)	Custom Exome-Based Panel	Negative Findings									Unsolved
9	Nephrology and Hypertension	Glomerular (FSGS)	Custom Exome-Based Panel	Negative Findings									Unsolved
10	Nephrology and Hypertension	Glomerular (FSGS)	Targeted NGS Panel	Negative Findings									Unsolved
10	Nephrology and Hypertension	Glomerular (FSGS)	Custom Exome-Based Panel	Uncertain Clinical Significance	COL4A3	Autosomal Dominant/Recessive	c.3182 G>A	p.(G1061D)	NM_000091.4	2: 228155574	Heterozygous	Variant of uncertain significance	Unsolved
10	Nephrology and Hypertension	Glomerular (FSGS)	Custom Exome-Based Panel	Uncertain Clinical Significance	NPHS1	Autosomal Recessive	c.2437 G>A	p.(A813T)	NA	19: 36333350	Heterozygous	Variant of uncertain significance	Unsolved
11	Nephrology and Hypertension	Glomerular (FSGS)	Targeted Variant	Negative Findings									Unsolved
12	Nephrology and Hypertension	Glomerular (FSGS)	Custom Exome-Based Panel	Negative Findings									Unsolved
13	Nephrology and Hypertension	Glomerular (FSGS)	Custom Exome-Based Panel	Positive Findings	CFI	Autosomal Dominant/Recessive	c.1149-2A>T	IVS10-2A>T	NM_000204.3	4: 110667660	Heterozygous	Likely pathogenic	Solved
13	Nephrology and Hypertension	Glomerular (FSGS)	Custom Exome-Based Panel	Positive Findings	CFI	Autosomal Dominant/Recessive	c.1570 G>T	p.D524Y	NM_000204.3	4: 110662231	Heterozygous	Variant of uncertain significance	Solved
13	Nephrology and Hypertension	Glomerular (FSGS)	Custom Exome-Based Panel	Positive Findings	COL4A4	Autosomal Dominant/Recessive	c.4421 C>T	p.T1474M	NM_000092.4	2:227875130	Heterozygous	Variant of uncertain significance	Solved
14	Nephrology and Hypertension	Stones	Targeted NGS Panel	Uncertain Clinical Significance	UMOD	Autosomal Dominant	c.1332-6del (introni		NM_003361.3		Heterozygous	Variant of uncertain significance	Unsolved
15	Nephrology and Hypertension	Congenital Anomalies of Kidney and Urinary Tract (CAKUT)
16	Nephrology and Hypertension	Electrolyte imbalance	Custom Exome-Based Panel	Negative Findings									Unsolved
17	Nephrology and Hypertension	Glomerular (FSGS)	Targeted NGS Panel	Positive Findings	COL4A5	X-linked	c.4954 T>G	p.L1655R	NM_033380.1	X: 107938639	Heterozygous	Pathogenic	Solved
18	Nephrology and Hypertension	Stones	Targeted NGS Panel	Negative Findings									Unsolved
19	Nephrology and Hypertension	Stones	Targeted NGS Panel	Positive Findings	AGXT	Unknown	c.481 C>T	p.Gly161Cys	NM_000030.2		Homozygous	Pathogenic	Solved
20	Nephrology and Hypertension	Electrolyte imbalance	Custom Exome-Based Panel	Negative Findings									Unsolved
21	Nephrology and Hypertension	Glomerular (FSGS)	Custom Exome-Based Panel	Negative Findings									Unsolved
22	Nephrology and Hypertension	Glomerular (FSGS)	Targeted NGS Panel	Uncertain Clinical Significance	TRPC6	Autosomal Dominant	c.75 C>T	p.(R25=)	NM_004621.5	11: 101454160	Heterozygous	Variant of uncertain significance	Solved
22	Nephrology and Hypertension	Glomerular (FSGS)	Custom Exome-Based Panel	Uncertain Clinical Significance	APOL1	Unknown	c.1024 A>G	p.(S342G)	NM_003661.3		Homozygous	Risk allele	Solved
23	Nephrology and Hypertension	Stones	Targeted NGS Panel	Positive Findings	CYP24A1	Autosomal Recessive	c.1186 C>T	p,Arg396Trp	NM_000782.4		Heterozygous	Pathogenic	Solved
23	Nephrology and Hypertension	Stones	Targeted NGS Panel	Positive Findings	CYP24A1	Autosomal Recessive	c.475 C>T	p.Arg159Trp	NM_000782.4		Heterozygous	Variant of uncertain significance	Solved
24	Nephrology and Hypertension	Glomerular (FSGS)	Custom Exome-Based Panel	Uncertain Clinical Significance	CFH	Autosomal Dominant/Recessive	c.727 T>C	p.Y243H	NM_000186.3	1: 196648860	Heterozygous	Variant of uncertain significance	Unsolved
25	Nephrology and Hypertension	Glomerular (FSGS)	Targeted NGS Panel	Negative Findings									Unsolved
26	Nephrology and Hypertension	Glomerular (FSGS)	Custom Exome-Based Panel	Uncertain Clinical Significance	CLCN5	X-linked	c.1464 C>G	p.S488R	NM_000084.2	X: 49853471	Hemizygous	Variant of uncertain significance	Unsolved
26	Nephrology and Hypertension	Glomerular (FSGS)	Custom Exome-Based Panel	Uncertain Clinical Significance	INF2	Autosomal Dominant	2204G>A	R735Q	NM_000084.2	X: 49853471	Heterozygous	Variant of uncertain significance	Unsolved
27	Nephrology and Hypertension	Glomerular (FSGS)	Custom Exome-Based Panel	Positive Findings	COL4A3	Autosomal Dominant/Recessive	c.765 G>A	p.T255=	NM_000091.4	4: 77102236	Heterozygous	Likely pathogenic	Solved
27	Nephrology and Hypertension	Glomerular (FSGS)	Custom Exome-Based Panel	Positive Findings	SCARB2	Autosomal Recessive	c.296delA	p.N99lfsX34	NM_005506.3	2: 228118354	Heterozygous	Likely pathogenic	Solved
28	Pulmonary Medicine	Idiopathic Pulmonary Fibrosis (IPF)	Custom Exome-Based Panel	Negative Findings									Unsolved
29	Nephrology and Hypertension	Stones	Targeted NGS Panel	Uncertain Clinical Significance	GPHN	Autosomal Recessive	c.271 G>A	p.Ala91Thr	NM_020806.4		Heterozygous	Variant of uncertain significance	Unsolved
30	Pulmonary Medicine	Idiopathic Pulmonary Fibrosis (IPF)	Custom Exome-Based Panel	Negative Findings									Unsolved
31	Pulmonary Medicine	Idiopathic Pulmonary Fibrosis (IPF)	Custom Exome-Based Panel	Uncertain Clinical Significance	CTC1	Autosomal Recessive	c.2800 G>A	p.A934T	NM_025099.5	17: 8133745	Heterozygous	Variant of uncertain significance	Likely Solved - Follow-up needed
31	Pulmonary Medicine	Idiopathic Pulmonary Fibrosis (IPF)	Custom Exome-Based Panel	Uncertain Clinical Significance	RTEL1	Autosomal Dominant/Recessive	c.3808 C>T	p.Q1270X	NM_001283009.1	20: 62326989	Heterozygous	Variant of uncertain significance	Likely Solved - Follow-up needed
32	Nephrology and Hypertension	Glomerular (FSGS)	Custom Exome-Based Panel	Negative Findings									Unsolved
32	Nephrology and Hypertension	Glomerular (FSGS)	Custom Exome-Based Panel	Negative Findings									Unsolved
33	Nephrology and Hypertension	Stones	Custom Exome-Based Panel	Positive Findings	SLC7A9	Autosomal Dominant/Recessive	c.544 G>A	p.A182T	NM_014270.4	19: 33353427	Heterozygous	Likely pathogenic	Likely Solved - Follow-up needed
33	Nephrology and Hypertension	Stones	Custom Exome-Based Panel	Positive Findings	SLC34A3	Autosomal Recessive	c.1579_1581delCTC	p.L527del	NM_080877.2	9:140130647	Heterozygous	Variant of uncertain significance	Likely Solved - Follow-up needed
33	Nephrology and Hypertension	Stones	Custom Exome-Based Panel	Positive Findings	SLC34A3	Autosomal Recessive	c.413 C>T	p.S138F	NM_080877.2	9: 140127344	Heterozygous	Variant of uncertain significance	Likely Solved - Follow-up needed
34	Nephrology and Hypertension	Stones	Custom Exome-Based Panel	Positive Findings	NPH1P1 / Multi-Gene	Autosomal Recessive		2q13 Deletion			Heterozygous	Pathogenic	Unsolved
35	Nephrology and Hypertension	Glomerular (FSGS)	Custom Exome-Based Panel	Uncertain Clinical Significance	APOE	Semi-Dominant	c.127 C>T	p.R43C	NM_000041.3	19: 45411100	Heterozygous	Variant of uncertain significance	Solved
35	Nephrology and Hypertension	Glomerular (FSGS)	Custom Exome-Based Panel	Uncertain Clinical Significance	CFH	Autosomal Dominant/Recessive	c.647 T>C	p.I216T	NM_000186.3	1: 196648780	Heterozygous	Variant of uncertain significance	Solved
36	Nephrology and Hypertension	Glomerular (FSGS)	Custom Exome-Based Panel	Uncertain Clinical Significance	BICC1	Autosomal Dominant	c.707 A>G	p.N236S	NM_001080512.2	10: 60549128	Heterozygous	Variant of uncertain significance	Unsolved
37	Nephrology and Hypertension	Tubulointerstitial Disease	Custom Exome-Based Panel	Positive Findings	APOL1	Autosomal Recessive	c.1164_1169delTTATAA	p.N388_Y389del	NM_003661.3		Heterozygous	Risk allele	Solved
37	Nephrology and Hypertension	Tubulointerstitial Disease	Custom Exome-Based Panel	Positive Findings	APOL1	Autosomal Recessive	c.1024 A>G	p.S342G	NM_003661.3		Heterozygous	Risk allele	Solved
38	Nephrology and Hypertension	Tubulointerstitial Disease	Custom Exome-Based Panel	Negative Findings									Unsolved
39	Nephrology and Hypertension	Glomerular (FSGS)
40	Nephrology and Hypertension	Tubulointerstitial Disease	Custom Exome-Based Panel	Positive Findings	SLC22A12	Autosomal Dominant/Recessive	c.224 T>C	p.I75T	NM_144585.3	11: 64359252	Heterozygous	Variant of uncertain significance	Solved
40	Nephrology and Hypertension	Tubulointerstitial Disease	Targeted Variant	Positive Findings	MUC1	Autosomal Dominant	Cytosine duplication				Heterozygous	Pathogenic	Solved
40	Nephrology and Hypertension	Tubulointerstitial Disease	Targeted Variant	Positive Findings	MUC1	Unknown	NA	NA	NA	NA		Pathogenic	Solved
41	Infectious Diseases	Auto-inflammatory Syndromes	Custom Exome-Based Panel	Uncertain Clinical Significance	UNC13D	Autosomal Recessive	c.2298+1G>A	IVS23+G>A	NM_199242.2	17: 73830405	Heterozygous	Likely pathogenic	Unsolved
41	Infectious Diseases	Auto-inflammatory Syndromes	Custom Exome-Based Panel	Uncertain Clinical Significance	CD27	Autosomal Recessive	c.778 C>T	p.P260S	NM_001242.4	12: 6560553	Heterozygous	Variant of uncertain significance	Unsolved
41	Infectious Diseases	Auto-inflammatory Syndromes	Custom Exome-Based Panel	Uncertain Clinical Significance	LYST	Autosomal Recessive	c.6238 G>C	p.A2080P	NM_000081.2	1: 235926035	Heterozygous	Variant of uncertain significance	Unsolved
41	Infectious Diseases	Auto-inflammatory Syndromes	Custom Exome-Based Panel	Uncertain Clinical Significance	MAGT1	X-linked	c.1002 G>A	p.M334I	NM_032121.5	X: 77086388	Hemizygous	Variant of uncertain significance	Unsolved
41	Infectious Diseases	Auto-inflammatory Syndromes	Custom Exome-Based Panel	Uncertain Clinical Significance	SLC7A7	Autosomal Recessive	c.999 G>A	p.R333=	NM_001126106.2	14: 23244749	Heterozygous	Variant of uncertain significance	Unsolved
42	Nephrology and Hypertension	Glomerular (FSGS)	Custom Exome-Based Panel	Uncertain Clinical Significance	C3	Autosomal Recessive	c.4855 A>C	p.S1619R	NM_000064.3	19: 6678030	Heterozygous	Variant of uncertain significance	Unsolved
42	Nephrology and Hypertension	Glomerular (FSGS)	Custom Exome-Based Panel	Uncertain Clinical Significance	UMOD	Autosomal Dominant	c.875 C>A	p.S292Y	NM_003361.2	16: 20359643	Heterozygous	Variant of uncertain significance	Unsolved
43	Nephrology and Hypertension	Congenital Anomalies of Kidney and Urinary Tract (CAKUT)	Custom Exome-Based Panel	Negative Findings									Unsolved
44	Rheumatology	Auto-inflammatory Syndromes	Custom Exome-Based Panel	Negative Findings									Unsolved
45	Nephrology and Hypertension	Glomerular (FSGS)	Targeted NGS Panel	Negative Findings									Unsolved
46	Nephrology and Hypertension	Stones	Targeted NGS Panel	Negative Findings									Unsolved
46	Nephrology and Hypertension	Stones	Custom Exome-Based Panel	Negative Findings									Unsolved
47	Nephrology and Hypertension	Glomerular (FSGS)	Targeted NGS Panel	Uncertain Clinical Significance	NPHS2	Autosomal Recessive	c.686 G>A	p.R229Q	NM_014625.3	1: 179526214	Homozygous	Variant of uncertain significance	Unsolved
48	Nephrology and Hypertension	Glomerular (FSGS)	Custom Exome-Based Panel	Uncertain Clinical Significance	CACNA1H	Autosomal Dominant	c.3808 G>A	p.E1270K	NM_021098.2	16: 1260098	Heterozygous	Variant of uncertain significance	Unsolved
48	Nephrology and Hypertension	Glomerular (FSGS)	Custom Exome-Based Panel	Uncertain Clinical Significance	COL4A4	Autosomal Dominant/Recessive	c.226 A>G	p.I76V	NM_000092.4	2: 227985831	Heterozygous	Variant of uncertain significance	Unsolved
48	Nephrology and Hypertension	Glomerular (FSGS)	Custom Exome-Based Panel	Uncertain Clinical Significance	INF2	Autosomal Dominant	c.1870 A>T	p.R624W	NM_022489.3	14: 105174907	Heterozygous	Variant of uncertain significance	Unsolved
49	Rheumatology	Auto-inflammatory Syndromes	Custom Exome-Based Panel	Uncertain Clinical Significance	LRBA	Autosomal Recessive	c.6321 G>C	p.E2107D	NM_006726.4	4: 151509242	Heterozygous	Variant of uncertain significance	Unsolved
50	Rheumatology	Auto-inflammatory Syndromes	Custom Exome-Based Panel	Uncertain Clinical Significance	IFIH1	Autosomal Dominant	c.2304+3A>G	IVS11+3A>G	NM_022168.3	2: 163133194	Heterozygous	Variant of uncertain significance	Unsolved
50	Rheumatology	Auto-inflammatory Syndromes	Custom Exome-Based Panel	Uncertain Clinical Significance	LRBA	Autosomal Recessive	c.1339 A>G	p.M467V	NM_006726.4	4: 151829580	Heterozygous	Variant of uncertain significance	Unsolved
51	Nephrology and Hypertension	Glomerular (FSGS)	Custom Exome-Based Panel	Uncertain Clinical Significance	LAMA5	Autosomal Dominant	c.7817 A>C	p.Q2606P	NM_005560.3	20: 60891054	Heterozygous	Variant of uncertain significance	Unsolved
52	Nephrology and Hypertension	Cysts	Targeted NGS Panel	Positive Findings	HNF1B	Autosomal Dominant	Entire Gene Deletion	Entire Gene Deletion	NM_000458.2		Heterozygous	Pathogenic	Solved
53	Nephrology and Hypertension	Congenital Anomalies of Kidney and Urinary Tract (CAKUT)	Custom Exome-Based Panel	Uncertain Clinical Significance	CACNA1H	Autosomal Dominant	c.5788 G>A	p.D1930N	NM_021098.2	16: 1268552	Heterozygous	Variant of uncertain significance	Unsolved
54	Nephrology and Hypertension	Stones	Targeted NGS Panel	Negative Findings									Unsolved
55	Nephrology and Hypertension	Tubulointerstitial Disease	Custom Exome-Based Panel	Positive Findings	COL4A3	Autosomal Dominant/Recessive	c.1984 G>A	p.G66R	NM_000091.4	2: 228141157	Heterozygous	Likely pathogenic	Solved
56	Nephrology and Hypertension	Glomerular (FSGS)	Targeted Variant	Positive Findings	APOL1	Autosomal Recessive	c.1025 A>G	p.S342G	NM_003661.3		Heterozygous	Risk allele	Solved
56	Nephrology and Hypertension	Glomerular (FSGS)	Targeted Variant	Positive Findings	APOL1	Autosomal Recessive	c.1164_1169delTTATAA	p.N388_Y389del	NM_003661.3		Heterozygous		Solved
57	Pulmonary Medicine	Idiopathic Pulmonary Fibrosis (IPF)	Flow FISH	Uncertain Clinical Significance									Unsolved
57	Pulmonary Medicine	Idiopathic Pulmonary Fibrosis (IPF)	Custom Exome-Based Panel	Uncertain Clinical Significance	NHP2	Unknown	c.394 C>T	p.H132Y	NM_017838.3	5: 177576782	Heterozygous	Variant of uncertain significance	Unsolved
58	Pulmonary Medicine	Idiopathic Pulmonary Fibrosis (IPF)	Flow FISH	Uncertain Clinical Significance									Unsolved
58	Pulmonary Medicine	Idiopathic Pulmonary Fibrosis (IPF)	Custom Exome-Based Panel	Negative Findings									Unsolved
59	Pulmonary Medicine	Idiopathic Pulmonary Fibrosis (IPF)	Flow FISH	Uncertain Clinical Significance									Solved
59	Pulmonary Medicine	Idiopathic Pulmonary Fibrosis (IPF)	Custom Exome-Based Panel	Positive Findings	RTEL1	Autosomal Dominant/Recessive	c.2992C>T	p.R998X	NM_032957.4	20: 62324564	Heterozygous	Pathogenic	Solved
60	Nephrology and Hypertension	Glomerular (FSGS)	Custom Exome-Based Panel
61	Pulmonary Medicine	Idiopathic Pulmonary Fibrosis (IPF)	Flow FISH	Uncertain Clinical Significance									Likely Solved - Follow-up needed
61	Pulmonary Medicine	Idiopathic Pulmonary Fibrosis (IPF)	Custom Exome-Based Panel	Uncertain Clinical Significance	TERT	Autosomal Dominant/Recessive	c.2030 G>A	p.G677D	NM_198253.2	5: 1279506	Heterozygous	Variant of uncertain significance	Likely Solved - Follow-up needed
62	Nephrology and Hypertension	Stones	Targeted NGS Panel	Negative Findings									Unsolved
63	Rheumatology	Auto-inflammatory Syndromes	Custom Exome-Based Panel	Uncertain Clinical Significance	NOD2	Autosomal Dominant	c.566 C>T	p.T189M	NM_022162.1	16: 50741791	Heterozygous	Variant of uncertain significance	Unsolved
63	Rheumatology	Auto-inflammatory Syndromes	Custom Exome-Based Panel	Uncertain Clinical Significance	TMEM173	Autosomal Dominant	c.1109 A>G	p.K370R	NM_198282.3	5: 138855877	Heterozygous	Variant of uncertain significance	Unsolved
64	Nephrology and Hypertension	Glomerular (FSGS)	Custom Exome-Based Panel	Positive Findings	JAG1	Autosomal Dominant	c.2230 C>T	p.R744X	NM_000214.2	20: 10625625	Heterozygous	Pathogenic	Solved
64	Nephrology and Hypertension	Glomerular (FSGS)	Custom Exome-Based Panel	Positive Findings	CRB2	Autosomal Recessive	c.3163 C>T	p.R1055C	NM_173689.6	9: 126135973	Heterozygous	Variant of uncertain significance	Solved
64	Nephrology and Hypertension	Glomerular (FSGS)	Custom Exome-Based Panel	Positive Findings	CRB2	Autosomal Recessive	c.347 C>T	p.P116L	NM_173689.6	9: 126125396	Heterozygous	Variant of uncertain significance	Solved
65	Rheumatology	Auto-inflammatory Syndromes	Custom Exome-Based Panel	Uncertain Clinical Significance	ITK	Autosomal Recessive	c.1551 C>T	p.G517=	NM_005546.3	5: 156672927	Heterozygous	Variant of uncertain significance	Unsolved
66	Rheumatology	Auto-inflammatory Syndromes	Custom Exome-Based Panel	Uncertain Clinical Significance	LYST	Autosomal Recessive	c.2624 A>G	p.Y875C	NM_000081.2	1: 235969812	Heterozygous	Variant of uncertain significance	Unsolved
67	Nephrology and Hypertension	Glomerular (FSGS)	Targeted NGS Panel	Uncertain Clinical Significance	CUBN	Autosomal Recessive	c.6728 C>T	p.P2243L		10: 16962055	Heterozygous	Variant of uncertain significance	Unsolved
67	Nephrology and Hypertension	Glomerular (FSGS)	Targeted NGS Panel	Uncertain Clinical Significance	KANK1	Autosomal Dominant/Recessive	c.2686 G>C	p.G896R		9: 713452	Heterozygous	Variant of uncertain significance	Unsolved
67	Nephrology and Hypertension	Glomerular (FSGS)	Targeted NGS Panel	Uncertain Clinical Significance	PLCE1	Autosomal Recessive	c.4412 G>A	p.R1471H		10: 96030265	Heterozygous	Variant of uncertain significance	Unsolved
68	Nephrology and Hypertension	Congenital Anomalies of Kidney and Urinary Tract (CAKUT)	Custom Exome-Based Panel	Negative Findings									Unsolved
69	Rheumatology	Auto-inflammatory Syndromes
70	Nephrology and Hypertension	Glomerular (FSGS)	Custom Exome-Based Panel	Negative Findings									Unsolved
71	Nephrology and Hypertension	Glomerular (FSGS)	Targeted NGS Panel
72	Rheumatology	Auto-inflammatory Syndromes	Custom Exome-Based Panel	Uncertain Clinical Significance	DOCK8	Autosomal Recessive	c.121 A>G	p.S41G	NM_203447.3	9: 271694	Heterozygous	Variant of uncertain significance	Unsolved
72	Rheumatology	Auto-inflammatory Syndromes	Custom Exome-Based Panel	Uncertain Clinical Significance	SH3BP2	Autosomal Dominant	c.341 C>T	p.S114F	NM_003023.4	4: 2826441	Heterozygous	Variant of uncertain significance	Unsolved
73	Nephrology and Hypertension	Glomerular (FSGS)	Targeted NGS Panel	Negative Findings									Unsolved
74	Endocrinology	Maturity Onset Diabetes of the Young (MODY)	ExonArray (Del/Dup)	Negative Findings									Solved
74	Endocrinology	Maturity Onset Diabetes of the Young (MODY)	Custom Exome-Based Panel	Positive Findings	HNF1A	Autosomal Dominant	c.526+1G>A	IVS2+1G>A	NM_000545.5	12: 121426836	Heterozygous	Pathogenic	Solved
75	Nephrology and Hypertension	Tubulointerstitial Disease	Custom Exome-Based Panel	Negative Findings									Unsolved
76	Nephrology and Hypertension	Glomerular (FSGS)	Targeted Variant
77	Nephrology and Hypertension	Glomerular (FSGS)	Custom Exome-Based Panel	Negative Findings									Unsolved
78	Nephrology and Hypertension	Congenital Anomalies of Kidney and Urinary Tract (CAKUT)	Custom Exome-Based Panel	Positive Findings	GATA3	Autosomal Dominant	c.551_572del22	p.L184PfsX4	NM_001002295.1	10: 8100577	Heterozygous	Pathogenic	Solved
79	Nephrology and Hypertension	Tubulointerstitial Disease	Custom Exome-Based Panel	Negative Findings									Unsolved
79	Nephrology and Hypertension	Tubulointerstitial Disease	Targeted Variant	Negative Findings									Unsolved
81	Rheumatology	Auto-inflammatory Syndromes	Custom Exome-Based Panel	Uncertain Clinical Significance	PSTPIP1	Autosomal Dominant	c.566 G>A	p.R189Q	NM_003978.3	15: 77322846	Heterozygous	Variant of uncertain significance	Unsolved-pending follow up
82	Nephrology and Hypertension	Glomerular (FSGS)	Custom Exome-Based Panel
83	Pulmonary Medicine	Idiopathic Pulmonary Fibrosis (IPF)	Custom Exome-Based Panel
84	Nephrology and Hypertension	Glomerular (FSGS)	Custom Exome-Based Panel
85	Pulmonary Medicine	Idiopathic Pulmonary Fibrosis (IPF)
86	Rheumatology	Auto-inflammatory Syndromes	Custom Exome-Based Panel	Uncertain Clinical Significance	PRF1	Autosomal Recessive	c.704 C>T	p.A235V	NM_001083116.1	10: 72358773	Heterozygous	Variant of uncertain significance	Unsolved
87	Nephrology and Hypertension	Glomerular (FSGS)	Custom Exome-Based Panel	Negative Findings									Unsolved
88	Nephrology and Hypertension	Glomerular (FSGS)	Custom Exome-Based Panel	Negative Findings									Unsolved
89	Nephrology and Hypertension	Cysts	Targeted NGS Panel	Positive Findings	PKD1	Autosomal Dominant	c.6184 C>T	p.Q2062X	NM_001009944.2	16: 2158984		Pathogenic	Solved
90	Rheumatology	Auto-inflammatory Syndromes	Custom Exome-Based Panel	Uncertain Clinical Significance	ITGB2	Autosomal Recessive	c.1274 C>T	p.S425L	NM_000211.3	21: 46311862	Heterozygous	Variant of uncertain significance	Unsolved
90	Rheumatology	Auto-inflammatory Syndromes	Custom Exome-Based Panel	Uncertain Clinical Significance	PRF1	Autosomal Recessive	c.272 C>T	p.A91V	NM_001083116.1		Heterozygous	Variant of uncertain significance	Unsolved
91	Nephrology and Hypertension	Glomerular (FSGS)	Targeted Variant	Positive Findings	COL4A5	X-linked	c.1871 G>A	p.G642D	NM_033380.1	X: 107842023	Heterozygous	Pathogenic	Solved
92	Nephrology and Hypertension	Glomerular (FSGS)	Targeted Variant	Positive Findings	COL4A5	X-linked	c.1871 G>A	p.G624D	NM_033380.1	X: 107842023	Hemizygous	Pathogenic	Solved
93	Nephrology and Hypertension	Stones	Targeted NGS Panel	Uncertain Clinical Significance	SLC34A1	Autosomal Dominant/Recessive	c.1238 C>A	p.T413N	NM_003052.4	5: 176823797	Heterozygous	Variant of uncertain significance	Unsolved
94	Nephrology and Hypertension	Stones	Targeted NGS Panel	Uncertain Clinical Significance	SCN4A	Autosomal Dominant/Recessive	c.3240G>C	p.M10801	NM_000334.4	17: 62025328	Heterozygous	Variant of uncertain significance	Unsolved
94	Nephrology and Hypertension	Stones	Targeted NGS Panel	Uncertain Clinical Significance	CLCNKA	Autosomal Recessive	c.650_656+28del34			1: 16353265	Heterozygous	Variant of uncertain significance	Unsolved
95	Endocrinology	Maturity Onset Diabetes of the Young (MODY)	ExonArray (Del/Dup)	Negative Findings									Unsolved
95	Endocrinology	Maturity Onset Diabetes of the Young (MODY)	Custom Exome-Based Panel	Negative Findings									Unsolved
96	Rheumatology	Auto-inflammatory Syndromes	Custom Exome-Based Panel	Positive Findings	ADA2	Autosomal Recessive	c.506 G>A	p.R169Q	NM_001282225.1	22: 17687997	Heterozygous	Pathogenic	Solved
97	Nephrology and Hypertension	Tubulointerstitial Disease	Targeted NGS Panel	Positive Findings	PMM2	Autosomal Recessive	c.422 G>A	p.R141H	NM_000303.2	16: 8905010	Heterozygous	Pathogenic	Unsolved
97	Nephrology and Hypertension	Tubulointerstitial Disease	Targeted NGS Panel	Positive Findings	DGKE	Autosomal Recessive	c.713 G>A	p.G238E		17: 54923139	Heterozygous	Variant of uncertain significance	Unsolved
97	Nephrology and Hypertension	Tubulointerstitial Disease	Targeted NGS Panel	Positive Findings	NPHS2	Autosomal Recessive	c.686 G>A	p.R229Q		1: 179526214	Heterozygous	Variant of uncertain significance	Unsolved
98	Nephrology and Hypertension	Glomerular (FSGS)	Custom Exome-Based Panel	Positive Findings	CLCN5	X-linked	c.82 C>T	p.R28X	NM_000084.2	X: 49834662	Hemizygous	Pathogenic	Solved
99	Pulmonary Medicine	Idiopathic Pulmonary Fibrosis (IPF)	Custom Exome-Based Panel	Uncertain Clinical Significance	ABCA3	Autosomal Recessive	c.2296 C>T	p.P766S	NM_001089.2	16: 2345709	Heterozygous	Variant of uncertain significance	Solved
99	Pulmonary Medicine	Idiopathic Pulmonary Fibrosis (IPF)	Custom Exome-Based Panel	Uncertain Clinical Significance	ABCA3	Autosomal Recessive	c.2880 G>C	p,L960F	NM_001089.2	16: 2338151	Heterozygous	Likely pathogenic	Solved
99	Pulmonary Medicine	Idiopathic Pulmonary Fibrosis (IPF)	Custom Exome-Based Panel	Uncertain Clinical Significance	SFTPA2	Autosomal Dominant	c.532 G>A	p.V178M	NM_001098668.2	10: 81317180	Heterozygous	Variant of uncertain significance	Solved
100	Nephrology and Hypertension	Stones	Targeted NGS Panel	Uncertain Clinical Significance	CLDN16	Autosomal Recessive	c.697 G>T	p.G233C	NM_00658.3	3: 190126207	Heterozygous	Likely pathogenic	Solved
100	Nephrology and Hypertension	Stones	Targeted NGS Panel	Uncertain Clinical Significance	CLDN16	Autosomal Recessive	c.310G>A	p.D104N	NM_006580.3	3: 190106218	Heterozygous	Variant of uncertain significance	Solved
101	Pulmonary Medicine	Idiopathic Pulmonary Fibrosis (IPF)	Custom Exome-Based Panel	Uncertain Clinical Significance	TERT	Autosomal Dominant/Recessive	c.1979_1981dupCAC	p.A660_L661insP	NM_198253.2	5: 1279557	Heterozygous	Variant of uncertain significance	Unsolved
102	Nephrology and Hypertension	Tubulointerstitial Disease	Custom Exome-Based Panel	Uncertain Clinical Significance	BICC1	Autosomal Dominant	c.2711 T>C	p.F904S	NM_001080512.2	10: 60580145	Heterozygous	Variant of uncertain significance	Unsolved
103	Pulmonary Medicine	Idiopathic Pulmonary Fibrosis (IPF)
104	Rheumatology	Auto-inflammatory Syndromes	Custom Exome-Based Panel
105	Nephrology and Hypertension	Glomerular (FSGS)	Targeted NGS Panel	Uncertain Clinical Significance	MYH9	Autosomal Dominant	c.5188 C>T	p.R1730C	NM_002473.4	22: 36681790	Heterozygous	Variant of uncertain significance	Unsolved
105	Nephrology and Hypertension	Glomerular (FSGS)	Targeted NGS Panel	Uncertain Clinical Significance	CUBN	Autosomal Recessive	10028C>T	P3343L		10: 16882333	Heterozygous	Variant of uncertain significance	Unsolved
106	Nephrology and Hypertension	Congenital Anomalies of Kidney and Urinary Tract (CAKUT)	Targeted NGS Panel	Positive Findings	SLC12A3	Autosomal Recessive	c.1664C>T	p.S555L	NM_000339.2	16: 56916404	Heterozygous	Pathogenic	Solved
106	Nephrology and Hypertension	Congenital Anomalies of Kidney and Urinary Tract (CAKUT)	Targeted NGS Panel	Positive Findings	SLC12A3	Autosomal Recessive	c.482 G>A	p.W161X	NM_000339.2	16: 56902261	Heterozygous	Pathogenic	Solved
107	Nephrology and Hypertension	Stones	Targeted NGS Panel	Uncertain Clinical Significance	CLDN19	Autosomal Recessive	111C>T	G37=		1: 43205624	Heterozygous	Variant of uncertain significance	Unsolved
108	Pulmonary Medicine	Idiopathic Pulmonary Fibrosis (IPF)	Custom Exome-Based Panel	Uncertain Clinical Significance	HPS1	Autosomal Recessive	c.478 C>T	p.R160W	NM_000195.3	10: 100193769	Heterozygous	Variant of uncertain significance	Unsolved
109	Rheumatology	Auto-inflammatory Syndromes	Custom Exome-Based Panel
110	Nephrology and Hypertension	Glomerular (FSGS)	Targeted NGS Panel	Uncertain Clinical Significance	COL4A4	Autosomal Dominant/Recessive	c.595-7 T>A	IVS9-7 T>A	NM_000092.4	2: 227974009	Heterozygous	Variant of uncertain significance	Likely Solved - Follow-up needed
110	Nephrology and Hypertension	Glomerular (FSGS)	Targeted NGS Panel	Uncertain Clinical Significance	COL4A4	Autosomal Dominant/Recessive	c.81-86delACTCAT	p.I29_L30del	NM_000092.4	2: 228009260	Heterozygous	Variant of uncertain significance	Likely Solved - Follow-up needed
111	Nephrology and Hypertension	Glomerular (FSGS)	Custom Exome-Based Panel	Uncertain Clinical Significance	SGPL1	Autosomal Recessive	c.1261 A>G	p.K421E	NM_003901.3	10: 72633309	Heterozygous	Variant of uncertain significance	Unsolved
112	Nephrology and Hypertension	Glomerular (FSGS)	Custom Exome-Based Panel	Uncertain Clinical Significance	TRPC6	Autosomal Dominant	432G>C	E144D	NM_004621.5	11: 101375268	Heterozygous	Variant of uncertain significance	Likely Solved - Follow-up needed
112	Nephrology and Hypertension	Glomerular (FSGS)	Custom Exome-Based Panel	Uncertain Clinical Significance	NPHS2	Autosomal Recessive	686G>A	R229Q		1: 179526214	Heterozygous	Variant of uncertain significance	Likely Solved - Follow-up needed
112	Nephrology and Hypertension	Glomerular (FSGS)	Custom Exome-Based Panel	Uncertain Clinical Significance	NUP205	Autosomal Recessive	606A>G	L202=		7: 135261834	Heterozygous	Variant of uncertain significance	Likely Solved - Follow-up needed
112	Nephrology and Hypertension	Glomerular (FSGS)	Custom Exome-Based Panel	Uncertain Clinical Significance	SCARB2	Autosomal Recessive	704+5G>A	IVS5+5 G>A		4: 77097585	Heterozygous	Variant of uncertain significance	Likely Solved - Follow-up needed
112	Nephrology and Hypertension	Glomerular (FSGS)	Custom Exome-Based Panel	Uncertain Clinical Significance	TTC21B	Autosomal Recessive	2728G>A	A910T		2: 166758261	Heterozygous	Variant of uncertain significance	Likely Solved - Follow-up needed
113	Endocrinology	Maturity Onset Diabetes of the Young (MODY)	ExonArray (Del/Dup)	Negative Findings									Unsolved
113	Endocrinology	Maturity Onset Diabetes of the Young (MODY)	Custom Exome-Based Panel	Uncertain Clinical Significance	LRBA	Autosomal Recessive	c.1832 T>C	p.V611A	NM_006726.4	4: 151821293	Heterozygous	Variant of uncertain significance	Unsolved
113	Endocrinology	Maturity Onset Diabetes of the Young (MODY)	Custom Exome-Based Panel	Uncertain Clinical Significance	ZBTB20	Autosomal Dominant	c.1337 T>G	p.I446S	NM_001164342.2	3: 114069588	Heterozygous	Variant of uncertain significance	Unsolved
114	Nephrology and Hypertension	Electrolyte imbalance	Targeted NGS Panel	Negative Findings									Unsolved
115	Endocrinology	Maturity Onset Diabetes of the Young (MODY)	ExonArray (Del/Dup)	Negative Findings									Solved
115	Endocrinology	Maturity Onset Diabetes of the Young (MODY)	Custom Exome-Based Panel	Uncertain Clinical Significance	GCK	Autosomal Dominant/Recessive	c.434 C>T	p.P145L	NM_000162.3	7: 44190604	Heterozygous	Variant of uncertain significance	Solved
116	Nephrology and Hypertension	Stones	Custom Exome-Based Panel	Negative Findings									Unsolved
117	Nephrology and Hypertension	Tubulointerstitial Disease	Custom Exome-Based Panel	Positive Findings	COL4A4	Autosomal Dominant/Recessive	C.4953 G>A	p.W1651X	NM_000092.4	2: 227872161	Heterozygous	Likely pathogenic	Solved
117	Nephrology and Hypertension	Tubulointerstitial Disease	Custom Exome-Based Panel	Positive Findings	COL4A4	Autosomal Dominant/Recessive	c.1487 C>T	p.P496L	NM_000092.4	2: 227953505	Heterozygous	Variant of uncertain significance	Solved
117	Nephrology and Hypertension	Tubulointerstitial Disease	Custom Exome-Based Panel	Positive Findings	NEK8	Autosomal Recessive	c.2010delC	p.V671CfsX33	NM_178170.2	17: 27068549	Heterozygous	Likely pathogenic	Solved
117	Nephrology and Hypertension	Tubulointerstitial Disease	Custom Exome-Based Panel	Positive Findings	C3	Autosomal Dominant/Recessive	c.74 T>C	p.M25T	NM_000064.3	19: 6720527	Heterozygous	Variant of uncertain significance	Solved
118	Nephrology and Hypertension	Glomerular (FSGS)	Custom Exome-Based Panel	Uncertain Clinical Significance	C3	Autosomal Dominant/Recessive	c.697 G>A	p.E233K	NM_000064.3	19: 6714079	Heterozygous	Variant of uncertain significance	Unsolved
119	Endocrinology	Maturity Onset Diabetes of the Young (MODY)	ExonArray (Del/Dup)	Negative Findings									Unsolved
119	Endocrinology	Maturity Onset Diabetes of the Young (MODY)	Custom Exome-Based Panel	Uncertain Clinical Significance	ACSF3	Autosomal Recessive	c.1178 A>G	p.N393S	NM_174917.3	16: 89187260	Heterozygous	Variant of uncertain significance	Unsolved
119	Endocrinology	Maturity Onset Diabetes of the Young (MODY)	Custom Exome-Based Panel	Uncertain Clinical Significance	WFS1	Autosomal Dominant/Recessive	c.2230 C>T	p.P744S	NM_006005.3	4: 6303752	Heterozygous	Variant of uncertain significance	Unsolved
120	Rheumatology	Auto-inflammatory Syndromes	Custom Exome-Based Panel	Negative Findings									Unsolved
121	Endocrinology	Maturity Onset Diabetes of the Young (MODY)	ExonArray (Del/Dup)	Negative Findings									Solved
121	Endocrinology	Maturity Onset Diabetes of the Young (MODY)	Custom Exome-Based Panel	Positive Findings	INS	Autosomal Dominant/Recessive	c.163 C>T	p.R55C	NM_000207.2	11: 2182039	Heterozygous	Pathogenic	Solved
122	Nephrology and Hypertension	Stones	Targeted NGS Panel	Negative Findings									Unsolved
123	Nephrology and Hypertension	Glomerular (FSGS)	Targeted NGS Panel	Uncertain Clinical Significance	COQ8B	Autosomal Recessive	1036-3 C>G	IVS11-3 C>G	NM_024876.3	19: 41206082	Heterozygous	Variant of uncertain significance	Solved
123	Nephrology and Hypertension	Glomerular (FSGS)	Targeted NGS Panel	Uncertain Clinical Significance	COQ8B	Autosomal Recessive	c.706 G>A	p.V236M	NM_024876.3	19: 41209631	Heterozygous	Variant of uncertain significance	Solved
123	Nephrology and Hypertension	Glomerular (FSGS)	Targeted NGS Panel	Uncertain Clinical Significance	CUBN	Autosomal Recessive	c10105A>G	p.S3369G	NM_001081.3	10: 16878309	Heterozygous	Variant of uncertain significance	Solved
123	Nephrology and Hypertension	Glomerular (FSGS)	Targeted NGS Panel	Uncertain Clinical Significance	CUBN	Autosomal Recessive	c.5857 G>C	p.G1953R	NM_001081.3	10: 16979660	Homozygous	Variant of uncertain significance	Solved
123	Nephrology and Hypertension	Glomerular (FSGS)	Targeted NGS Panel	Uncertain Clinical Significance	NPHS1	Autosomal Recessive	c.3580 G>A	p.D1194N	NM_004646.3	19: 36321760	Heterozygous	Variant of uncertain significance	Solved
123	Nephrology and Hypertension	Glomerular (FSGS)	Targeted NGS Panel	Uncertain Clinical Significance	NPHS1	Autosomal Recessive	c.2614 G>A	p.V872I	NM_004646.3	19: 3633075	Heterozygous	Variant of uncertain significance	Solved
123	Nephrology and Hypertension	Glomerular (FSGS)	Targeted NGS Panel	Uncertain Clinical Significance	APOL1	Autosomal Recessive	c.1024 A>G	p.S342G	NM_003661.3		Homozygous	Risk allele	Solved
123	Nephrology and Hypertension	Glomerular (FSGS)	Targeted NGS Panel	Uncertain Clinical Significance	FAT1	Autosomal Dominant/Recessive	c.8333T>C	p.I2778T		4: 187539407	Heterozygous	Variant of uncertain significance	Solved
123	Nephrology and Hypertension	Glomerular (FSGS)	Targeted NGS Panel	Uncertain Clinical Significance	ITGA3	Autosomal Recessive	c.1825-5 C>A	IVS13-5 C>A		17: 48153943	Heterozygous	Variant of uncertain significance	Solved
124	Rheumatology	Auto-inflammatory Syndromes	Custom Exome-Based Panel	Uncertain Clinical Significance	BTK	X-linked	c.500 T>A	p.I167N	NM_000061.2	X: 100617569	Heterozygous	Variant of uncertain significance	Unsolved
125	Rheumatology	Auto-inflammatory Syndromes	Custom Exome-Based Panel	Uncertain Clinical Significance	CASP10	Autosomal Dominant	c.1216 A>T	p.I406L	NM_032977.3	2: 202074086	Heterozygous	Variant of uncertain significance	Unsolved
126	Nephrology and Hypertension	Cysts	Targeted NGS Panel	Negative Findings									Unsolved
127	Pulmonary Medicine	Idiopathic Pulmonary Fibrosis (IPF)
128	Rheumatology	Auto-inflammatory Syndromes	Genome Sequencing	Research
128	Rheumatology	Auto-inflammatory Syndromes	Genome Sequencing	Research
129	Rheumatology	Auto-inflammatory Syndromes	Custom Exome-Based Panel	Uncertain Clinical Significance	PRF1	Autosomal Recessive	c.272 C>T	p.A91V	NM_001083116.1	NA	Heterozygous	Risk allele	Unsolved
130	Rheumatology	Auto-inflammatory Syndromes	Custom Exome-Based Panel	Uncertain Clinical Significance	NLRP1	Autosomal Dominant/Recessive	c.3973 G>A	p.V1325I	NM_033004.3	17: 5421150	Heterozygous	Variant of uncertain significance	Unsolved
131	Nephrology and Hypertension	Glomerular (FSGS)	Custom Exome-Based Panel	Negative Findings									Unsolved
132	Rheumatology	Auto-inflammatory Syndromes	Custom Exome-Based Panel	Negative Findings									Unsolved
133	Rheumatology	Auto-inflammatory Syndromes	Custom Exome-Based Panel	Uncertain Clinical Significance	DOCK8	Autosomal Recessive	c.472 C>G	p.L158V	NM_203447.3	9: 304648	Heterozygous	Variant of uncertain significance	Unsolved
133	Rheumatology	Auto-inflammatory Syndromes	Custom Exome-Based Panel	Uncertain Clinical Significance	PRF1	Autosomal Recessive	c.272 C>T	p.A91V	NM_001083116.1		Heterozygous	Variant of uncertain significance	Unsolved
134	Nephrology and Hypertension	Stones	Targeted NGS Panel	Negative Findings									Unsolved
135	Pulmonary Medicine	Idiopathic Pulmonary Fibrosis (IPF)	Custom Exome-Based Panel	Positive Findings	RTEL1	Autosomal Dominant/Recessive	c.2291_2299delATGTCA	p.H764_I766del	NM_032957.4	20: 62321517	Heterozygous	Likely pathogenic	Solved
135	Pulmonary Medicine	Idiopathic Pulmonary Fibrosis (IPF)	Custom Exome-Based Panel	Positive Findings	HPS4	Autosomal Recessive	c.1966_1967dupAC	p.A657RfsX46	NM_022081.5	22: 26849361	Heterozygous	Variant of uncertain significance	Solved
136	Nephrology and Hypertension	Cysts	Targeted NGS Panel	Uncertain Clinical Significance	CSPP1	Autosomal Recessive	c.446_449del	p.Asn149Serfs*38	NM_024790.6		Heterozygous	Likely pathogenic	Unsolved
136	Nephrology and Hypertension	Cysts	Targeted NGS Panel	Uncertain Clinical Significance	TTC21B	Autosomal Dominant/Recessive	c.19A>G	c.19A>G, p.Lys7Glu	NM_024753.4		Heterozygous	Variant of uncertain significance	Unsolved
137	Nephrology and Hypertension	Cysts	Targeted NGS Panel	Positive Findings	PKD2	Autosomal Dominant	c.1620delA	p.Asp541IlefsX21 (D5	NM_000297.3	4: 88973214	Heterozygous	Pathogenic	Solved
137	Nephrology and Hypertension	Cysts	Targeted NGS Panel	Positive Findings	LRP5	Autosomal Dominant/Recessive	c.3016 G>A	p.Asp1006Asn (D1006N	NM_002335.2	11: 68183984	Heterozygous	Variant of uncertain significance	Solved
137	Nephrology and Hypertension	Cysts	Targeted NGS Panel	Positive Findings	PKD1	Autosomal Dominant	c.4831 G>A	p.Val1611Ile (V1611I	NM_001009944.2	16: 2160337	Heterozygous	Variant of uncertain significance	Solved
138	Nephrology and Hypertension	Glomerular (FSGS)	Custom Exome-Based Panel	Negative Findings									Unsolved
139	Nephrology and Hypertension	Stones	Targeted NGS Panel	Uncertain Clinical Significance	LRP2	Autosomal Recessive	c.6160 G>A	p.D2054N		2: 170068598	Heterozygous	Variant of uncertain significance	Unsolved
140	Nephrology and Hypertension	Stones	Targeted NGS Panel	Positive Findings	SLC2A9	Autosomal Dominant/Recessive	c.1199_1215+104del12		NM_020041.2	4: 9892130	Heterozygous	Likely pathogenic	Likely Solved - Follow-up needed
141	Endocrinology	Maturity Onset Diabetes of the Young (MODY)	ExonArray (Del/Dup)	Negative Findings									Unsolved
141	Endocrinology	Maturity Onset Diabetes of the Young (MODY)	Custom Exome-Based Panel	Uncertain Clinical Significance	PYGL	Autosomal Recessive	2126T>C	L709P	NM_002863.4	14: 51376664	Heterozygous	Variant of uncertain significance	Unsolved
142	Nephrology and Hypertension	Cysts	Targeted NGS Panel	Negative Findings									Unsolved
143	Nephrology and Hypertension	Cysts	Targeted NGS Panel	Uncertain Clinical Significance	PKD1	Autosomal Dominant	c. 1261 C>T	p.ARG421Cys (R421C)	NM_001009944.2	16: 2167614	Heterozygous	Variant of uncertain significance	Unsolved
143	Nephrology and Hypertension	Cysts	Targeted NGS Panel	Uncertain Clinical Significance	PMM2	Autosomal Recessive	c. 629 A>G	p.Lys210Arg (K210R)	NM_000303.2	16: 8906953	Heterozygous	Variant of uncertain significance	Unsolved
143	Nephrology and Hypertension	Cysts	Targeted NGS Panel	Uncertain Clinical Significance	PMM2	Autosomal Recessive	c. 601 T>C	p.Tyr201His (Y201H)	NM_000303.2	16: 8906925	Heterozygous	Variant of uncertain significance	Unsolved
143	Nephrology and Hypertension	Cysts	Targeted NGS Panel	Uncertain Clinical Significance	GLIS2	Autosomal Recessive	c. 1413 C>A	p.Ser471Arg (S471R)		16: 4387363	Heterozygous	Variant of uncertain significance	Unsolved
143	Nephrology and Hypertension	Cysts	Targeted NGS Panel	Uncertain Clinical Significance	RPGRIP1L	Autosomal Recessive	c.2885_2896del12	p.PRO962_Arg965del (		16: 53675007	Heterozygous	Variant of uncertain significance	Unsolved
144	Rheumatology	Auto-inflammatory Syndromes	Custom Exome-Based Panel	Uncertain Clinical Significance	PRF1	Autosomal Recessive	c.272 C>T	p.A91V	NM_001083116.1	NA	Heterozygous	Risk allele	Unsolved
145	Nephrology and Hypertension	Cysts	Targeted NGS Panel	Positive Findings	TSC1	Autosomal Dominant	Deletion of Exons 1-	Deletion of Exons 1-	NM_000368.4		Heterozygous	Pathogenic	Solved
145	Nephrology and Hypertension	Cysts	Targeted NGS Panel	Positive Findings	LRP5	Autosomal Dominant/Recessive	49_60del12	L17_L20del	NM_002335.2	11: 68080231	Heterozygous	Variant of uncertain significance	Solved
145	Nephrology and Hypertension	Cysts	Targeted NGS Panel	Positive Findings	PKD1	Autosomal Dominant	6362 G>A	R2121H	NM_001009944.2	16: 2158806	Heterozygous	Variant of uncertain significance	Solved
145	Nephrology and Hypertension	Cysts	Targeted NGS Panel	Positive Findings	AHI1	Autosomal Recessive	c.2395 A>C	p.K799Q		6: 135751117	Heterozygous	Variant of uncertain significance	Solved
145	Nephrology and Hypertension	Cysts	Targeted NGS Panel	Positive Findings	AHI1	Autosomal Recessive	c.2419 G>C	p.E807Q		6: 135751093	Heterozygous	Variant of uncertain significance	Solved
146	Nephrology and Hypertension	Cysts
147	Pulmonary Medicine	Idiopathic Pulmonary Fibrosis (IPF)	Custom Exome-Based Panel	Negative Findings									Unsolved
148	Nephrology and Hypertension	Glomerular (FSGS)	Custom Exome-Based Panel	Uncertain Clinical Significance	COL4A4	Autosomal Dominant/Recessive	c.3644 C>T	p.P1215L	NM_000092.4	2: 227896926	Heterozygous	Variant of uncertain significance	Unsolved
148	Nephrology and Hypertension	Glomerular (FSGS)	Custom Exome-Based Panel	Uncertain Clinical Significance	NUP107	Autosomal Recessive	c.352 C>T	p.R118C	NM_020401.2	12: 69085796	Heterozygous	Variant of uncertain significance	Unsolved
149	Nephrology and Hypertension	Glomerular (FSGS)	Targeted NGS Panel	Negative Findings									Unsolved
150	Nephrology and Hypertension	Glomerular (FSGS)	Targeted NGS Panel	Uncertain Clinical Significance	FAT1	Autosomal Dominant/Recessive	c.6012 T>G	p.I2004M	NA	4: 187541728	Heterozygous	Variant of uncertain significance	Unsolved
150	Nephrology and Hypertension	Glomerular (FSGS)	Custom Exome-Based Panel	Negative Findings									Unsolved
151	Nephrology and Hypertension	Cysts
152	Nephrology and Hypertension	Congenital Anomalies of Kidney and Urinary Tract (CAKUT)	Chromosomal Microarray (CMA)	Negative Findings									Unsolved
152	Nephrology and Hypertension	Congenital Anomalies of Kidney and Urinary Tract (CAKUT)	Custom Exome-Based Panel	Negative Findings									Unsolved
152	Nephrology and Hypertension	Congenital Anomalies of Kidney and Urinary Tract (CAKUT)	Custom Exome-Based Panel	Negative Findings									Unsolved
153	Nephrology and Hypertension	Glomerular (FSGS)	Custom Exome-Based Panel	Negative Findings									Unsolved
154	Rheumatology	Auto-inflammatory Syndromes	Custom Exome-Based Panel	Uncertain Clinical Significance	G6PC3	Autosomal Recessive	c.596 A>T	p.Y199F	NM_138387.3	17: 42152738	Heterozygous	Variant of uncertain significance	Unsolved
154	Rheumatology	Auto-inflammatory Syndromes	Custom Exome-Based Panel	Uncertain Clinical Significance	MEFV	Autosomal Recessive	c.442 G>C	p.E148Q	NM_000243.2	16: 3304626	Heterozygous	Variant of uncertain significance	Unsolved
154	Rheumatology	Auto-inflammatory Syndromes	Custom Exome-Based Panel	Uncertain Clinical Significance	NOD2	Autosomal Dominant	c.140 C>T	p.S47L	NM_022162.1	16: 50733465	Heterozygous	Variant of uncertain significance	Unsolved
154	Rheumatology	Auto-inflammatory Syndromes	Custom Exome-Based Panel	Uncertain Clinical Significance	PLCG2	Autosomal Dominant	c.2312 A>G	p.Q771R	NM_002661.4	16: 81957094	Heterozygous	Variant of uncertain significance	Unsolved
154	Rheumatology	Auto-inflammatory Syndromes	Custom Exome-Based Panel	Uncertain Clinical Significance	PSTPIP1	Autosomal Dominant	c.839 C>T	p.A280V	NM_003978.3	15: 77325203	Heterozygous	Variant of uncertain significance	Unsolved
154	Rheumatology	Auto-inflammatory Syndromes	Custom Exome-Based Panel	Uncertain Clinical Significance	DNASE1	Unknown	c.319 A>G	p.R107G	NM_005223.3	16: 3706185	Heterozygous	Variant of uncertain significance	Unsolved
155	Endocrinology	Early Onset Osteoporosis	Custom Exome-Based Panel
156	Rheumatology	Auto-inflammatory Syndromes	Custom Exome-Based Panel	Uncertain Clinical Significance	DCLRE1C	Autosomal Recessive	c.799 T>C	p.W267R	NM_001033855.1	10: 14970133	Heterozygous	Variant of uncertain significance	Unsolved
156	Rheumatology	Auto-inflammatory Syndromes	Custom Exome-Based Panel	Uncertain Clinical Significance	ELANE	Autosomal Dominant	c.740 A>T	p.Q247L	NM_001972.2	19: 856100	Heterozygous	Variant of uncertain significance	Unsolved
156	Rheumatology	Auto-inflammatory Syndromes	Custom Exome-Based Panel	Uncertain Clinical Significance	NLRP3	Autosomal Dominant	c.598 G>A	p.V200M	NM_004895.4	1: 247587343	Heterozygous	Variant of uncertain significance	Unsolved
156	Rheumatology	Auto-inflammatory Syndromes	Custom Exome-Based Panel	Uncertain Clinical Significance	PSMB9	Unknown	c.517 C>T	p.R173C	NM_002800.4	6: 32826267	Heterozygous	Variant of uncertain significance	Unsolved
157	Pulmonary Medicine	Idiopathic Pulmonary Fibrosis (IPF)	Custom Exome-Based Panel	Positive Findings	RTEL1	Autosomal Dominant/Recessive	c.1135del	p.Ala379Profs*99	NM_032957.4		Heterozygous	Likely pathogenic	Likely Solved - Follow-up needed
158	Rheumatology	Auto-inflammatory Syndromes
159	Nephrology and Hypertension	Stones	Targeted NGS Panel	Uncertain Clinical Significance	MOCOS	Autosomal Recessive	c. 1205T>C	p.lle402Thr (l402T)		18: 33785226	Heterozygous	Variant of uncertain significance	Unsolved
160	Rheumatology	Auto-inflammatory Syndromes	Custom Exome-Based Panel	Uncertain Clinical Significance	MEFV	Autosomal Recessive	c.442 G>C	p.E148Q	NM_000243.2	16: 3304626	Heterozygous	Variant of uncertain significance	Unsolved
160	Rheumatology	Auto-inflammatory Syndromes	Custom Exome-Based Panel	Uncertain Clinical Significance	PRF1	Autosomal Recessive	c.272 C>T	p.A91V	NM_001083116.1		Heterozygous	Risk allele	Unsolved
161	Nephrology and Hypertension	Glomerular (FSGS)	Targeted NGS Panel	Negative Findings									Unsolved
162	Rheumatology	Auto-inflammatory Syndromes	Custom Exome-Based Panel	Uncertain Clinical Significance	IL10RB	Autosomal Recessive	c.241 A>G	p.K81E	NM_000628.4	21: 34648968	Heterozygous	Variant of uncertain significance	Unsolved
163	Gastroenterology and Hepatology	Cholestatic Liver Disease	Custom Exome-Based Panel	Negative Findings									Unsolved
164	Nephrology and Hypertension	Glomerular (FSGS)	Targeted NGS Panel	Positive Findings	COL4A4	Autosomal Dominant/Recessive	c.602 G>A	p.W201X	NM_000092.4	2: 227973995	Heterozygous	Pathogenic	Solved
164	Nephrology and Hypertension	Glomerular (FSGS)	Targeted NGS Panel	Positive Findings	WT1	Autosomal Dominant	c.178 G>A	p.G60R	NM_024426.4	11: 32456714	Heterozygous	Variant of uncertain significance	Solved
164	Nephrology and Hypertension	Glomerular (FSGS)	Targeted NGS Panel	Positive Findings	TTC21B	Autosomal Recessive	c.902 G>A	p.R301H		2: 228173745	Heterozygous	Variant of uncertain significance	Solved
165	Nephrology and Hypertension	Glomerular (FSGS)	Targeted NGS Panel	Negative Findings									Unsolved
166	Nephrology and Hypertension	Congenital Anomalies of Kidney and Urinary Tract (CAKUT)	Custom Exome-Based Panel	Uncertain Clinical Significance	CFHR5	Autosomal Dominant	1415 C>G	S472X	NM_030787.3	1: 196973875	Heterozygous	Variant of uncertain significance	Unsolved
167	Nephrology and Hypertension	Glomerular (FSGS)	Targeted Variant	Positive Findings	APOL1	Autosomal Recessive	c.1024 A>G	p.S342G	NM_003661.3		Homozygous	Risk allele	Solved
167	Nephrology and Hypertension	Glomerular (FSGS)	Targeted Variant	Positive Findings	APOL1	Autosomal Recessive	c.1164_1169delITTATA	p.N388_Y389del	NM_003661.3			Risk allele	Solved
168	Endocrinology	Early Onset Osteoporosis	Custom Exome-Based Panel	Uncertain Clinical Significance	ENPP1	Autosomal Dominant/Recessive	c.1798 T>C	p.Y600H	NM_006208.2	7: 72891657	Heterozygous	Variant of uncertain significance	Unsolved
168	Endocrinology	Early Onset Osteoporosis	Custom Exome-Based Panel	Uncertain Clinical Significance	POR	Autosomal Recessive	c.988 G>A	p.D330N	NM_000941.2	6: 132198206	Heterozygous	Variant of uncertain significance	Unsolved
168	Endocrinology	Early Onset Osteoporosis	Custom Exome-Based Panel	Uncertain Clinical Significance	BAZ1B	Unknown	c.2134 G>A	p.D712N	NM_032408.3	7: 75613096	Heterozygous	Variant of uncertain significance	Unsolved
169	Nephrology and Hypertension	Glomerular (FSGS)	Targeted NGS Panel	Uncertain Clinical Significance	PTPRO	Autosomal Recessive	c.901G>T	p.Asp301Tyr	NM_030667.2		Heterozygous	Variant of uncertain significance	Unsolved
169	Nephrology and Hypertension	Glomerular (FSGS)	Targeted NGS Panel	Uncertain Clinical Significance	ACE	Autosomal Recessive	c. 1225C>G	p.Arg409Gly	NM_000789.3		Heterozygous	Variant of uncertain significance	Unsolved
169	Nephrology and Hypertension	Glomerular (FSGS)	Targeted NGS Panel	Uncertain Clinical Significance	ATP7B	Autosomal Recessive	c.1621G>A	p.Glu541Lys	NM_000053.3		Heterozygous	Variant of uncertain significance	Unsolved
169	Nephrology and Hypertension	Glomerular (FSGS)	Targeted NGS Panel	Uncertain Clinical Significance	SLC12A3	Autosomal Recessive	c.160C>T	p.Arg54Cys	NM_000339.2		Heterozygous	Variant of uncertain significance	Unsolved
169	Nephrology and Hypertension	Glomerular (FSGS)	Targeted NGS Panel	Uncertain Clinical Significance	SOX17	Autosomal Dominant	c.982C>G	p.Pro328Ala	NM_022454.3		Heterozygous	Variant of uncertain significance	Unsolved
170	Nephrology and Hypertension	Cysts	Targeted NGS Panel	Positive Findings	NPHP1	Autosomal Recessive	Deletion of entire g		NM_000272.3	2:110881328_11096270	Heterozygous	Pathogenic	Likely Solved - Follow-up needed
170	Nephrology and Hypertension	Cysts	Targeted NGS Panel	Positive Findings	PKD1	Autosomal Dominant	c.12325 C>T	p.R4109C	NM_001009944.2	16: 2140405	Heterozygous	Variant of uncertain significance	Likely Solved - Follow-up needed
170	Nephrology and Hypertension	Cysts	Targeted NGS Panel	Positive Findings	PKD1	Autosomal Dominant	c.1185 C>T	p.G395=	NM_001009944.2	16: 2157888	Heterozygous	Variant of uncertain significance	Likely Solved - Follow-up needed
170	Nephrology and Hypertension	Cysts	Targeted NGS Panel	Positive Findings	PKD1	Autosomal Dominant	c.7061 A>C	p.Q2354P	NM_001009944.2	16: 2167808	Heterozygous	Variant of uncertain significance	Likely Solved - Follow-up needed
171	Nephrology and Hypertension	Stones	Targeted NGS Panel	Uncertain Clinical Significance	SLC9A3R1	Unknown	445G>A	Glu149Lys	NM_004252.4	NA	Heterozygous	Variant of uncertain significance	Unsolved
172	Nephrology and Hypertension	Cysts
173	Pulmonary Medicine	Idiopathic Pulmonary Fibrosis (IPF)	Custom Exome-Based Panel	Uncertain Clinical Significance	CSF2RB	Autosomal Recessive	c.1940G>T	p.Gly647Val	NM_000395.2		Heterozygous	Variant of uncertain significance	Unsolved
174	Nephrology and Hypertension	Glomerular (FSGS)
175	Nephrology and Hypertension	Glomerular (FSGS)	Custom Exome-Based Panel	Uncertain Clinical Significance	NPHP3	Autosomal Recessive	434_437delAAAG	E145VfsX3	NM_153240.4	3: 132438635	Heterozygous	Pathogenic	Likely Solved - Follow-up needed
175	Nephrology and Hypertension	Glomerular (FSGS)	Custom Exome-Based Panel	Uncertain Clinical Significance	NPHP3	Autosomal Recessive	3329+4A>G	IVS23+4A>G	NM_153240.4	3: 132405100	Heterozygous	Risk allele	Likely Solved - Follow-up needed
176	Nephrology and Hypertension	Stones	Targeted NGS Panel	Negative Findings									Unsolved
177	Nephrology and Hypertension	Glomerular (FSGS)
178	Nephrology and Hypertension	Cysts	Targeted NGS Panel	Uncertain Clinical Significance	PKD2	Autosomal Dominant	c.356 G>A	p.R119H	NM_000297.3	4: 88929241	Heterozygous	Variant of uncertain significance	Unsolved
179	Nephrology and Hypertension	Glomerular (FSGS)	Custom Exome-Based Panel	Negative Findings									Unsolved
180	Rheumatology	Auto-inflammatory Syndromes	Custom Exome-Based Panel	Uncertain Clinical Significance	CARD14	Autosomal Dominant	c.1082_1089+27del35				Heterozygous	Variant of uncertain significance	Unsolved
180	Rheumatology	Auto-inflammatory Syndromes	Custom Exome-Based Panel	Uncertain Clinical Significance	RAG2	Autosomal Recessive	c.1222 G>A	p.E408K			Heterozygous	Variant of uncertain significance	Unsolved
180	Rheumatology	Auto-inflammatory Syndromes	Custom Exome-Based Panel	Uncertain Clinical Significance	TNFAIP3	Autosomal Dominant	c.2231 G>A	p.G744D			Heterozygous	Variant of uncertain significance	Unsolved
181	Nephrology and Hypertension	Cysts	Targeted NGS Panel	Uncertain Clinical Significance	LRP5	Autosomal Dominant/Recessive	c.3016 G>A	p.D1006N	NM_022489.3	11: 68183984	Heterozygous	Variant of uncertain significance	Unsolved
181	Nephrology and Hypertension	Cysts	Targeted NGS Panel	Uncertain Clinical Significance	IFT172	Autosomal Recessive	c.3160 G>A	p.E1054K		2: 27680574	Heterozygous	Variant of uncertain significance	Unsolved
181	Nephrology and Hypertension	Cysts	Targeted NGS Panel	Uncertain Clinical Significance	AHI1	Autosomal Recessive	c.1363 G>A	p.V455M		6: 135774556	Heterozygous	Variant of uncertain significance	Unsolved
182	Nephrology and Hypertension	Stones	Custom Exome-Based Panel	Positive Findings	SLC34A3	Autosomal Recessive	c.448+1G>A	IVS5+1G>A	NM_080877.2	9: 140127380	Heterozygous	Likely pathogenic	Solved
183	Nephrology and Hypertension	Stones	Targeted NGS Panel
184	Nephrology and Hypertension	Stones	Targeted NGS Panel	Negative Findings									Unsolved
185	Nephrology and Hypertension	Congenital Anomalies of Kidney and Urinary Tract (CAKUT)	Custom Exome-Based Panel
186	Nephrology and Hypertension	Glomerular (FSGS)	Custom Exome-Based Panel	Uncertain Clinical Significance	NPHP4	Autosomal Dominant/Recessive	3131 G>A	R1044H	NM_015102.3		Heterozygous	Variant of uncertain significance	Unsolved
187	Nephrology and Hypertension	Glomerular (FSGS)	Targeted NGS Panel	Uncertain Clinical Significance	CPLANE1	Autosomal Recessive	c.4424_4428del	p.Asp1475Valfs*3	NM_023073.3		Heterozygous	Pathogenic	Unsolved
187	Nephrology and Hypertension	Glomerular (FSGS)	Targeted NGS Panel	Uncertain Clinical Significance	ATP6V1B1	Autosomal Recessive	c.1382C>T	p.Pro461Leu	NM_001692.3		Heterozygous	Variant of uncertain significance	Unsolved
187	Nephrology and Hypertension	Glomerular (FSGS)	Targeted NGS Panel	Uncertain Clinical Significance	CACNA1D	Autosomal Dominant/Recessive	c.1577G>A	p.Arg526His	NM_000720.3		Heterozygous	Variant of uncertain significance	Unsolved
187	Nephrology and Hypertension	Glomerular (FSGS)	Targeted NGS Panel	Uncertain Clinical Significance	DYNC2H1	Autosomal Recessive	c.3138C>G	p.lle1046Met	NM_001080463.1		Heterozygous	Variant of uncertain significance	Unsolved
187	Nephrology and Hypertension	Glomerular (FSGS)	Targeted NGS Panel	Uncertain Clinical Significance	IFT172	Autosomal Recessive	c.2015G>A	p.Arg672Gln	NM_015662.2		Heterozygous	Variant of uncertain significance	Unsolved
187	Nephrology and Hypertension	Glomerular (FSGS)	Targeted NGS Panel	Uncertain Clinical Significance	NOTCH2	Autosomal Dominant	c.4023G>T	p.Arg1341Ser	NM_024408.3		Heterozygous	Variant of uncertain significance	Unsolved
188	Nephrology and Hypertension	Cysts	Custom Exome-Based Panel	Negative Findings									Unsolved
189	Nephrology and Hypertension	Stones	Targeted NGS Panel	Negative Findings									Unsolved
190	Endocrinology	Early Onset Osteoporosis	Custom Exome-Based Panel	Uncertain Clinical Significance	RUNX2	Autosomal Dominant	1361 A>T	Y454F	NM_001024630.3	6: 45514837	Heterozygous	Variant of uncertain significance	Unsolved
190	Endocrinology	Early Onset Osteoporosis	Custom Exome-Based Panel	Uncertain Clinical Significance	SLC9A3R1	Autosomal Dominant	458 G>A	R153Q	NM_004252.4	17: 72758167	Heterozygous	Variant of uncertain significance	Unsolved
191	Nephrology and Hypertension	Glomerular (FSGS)	WES	Negative Findings									Unsolved
192	Endocrinology	Monogenic Obesity	Targeted NGS Panel										Unsolved-pending follow up
193	Nephrology and Hypertension	Tubulointerstitial Disease
194	Nephrology and Hypertension	Electrolyte imbalance
195	Endocrinology	Maturity Onset Diabetes of the Young (MODY)
196	Nephrology and Hypertension	Cysts	Targeted NGS Panel	Uncertain Clinical Significance	REST	Autosomal Dominant	c.3239A>G	p.Asn1080Ser			Heterozygous	Variant of uncertain significance	Unsolved
197	Nephrology and Hypertension	Cysts	Targeted NGS Panel	Positive Findings	PKD1	Autosomal Dominant	c.8823 C>G	p.Y2941X	NM_001009944.2		Heterozygous	Pathogenic	Solved
197	Nephrology and Hypertension	Cysts	Targeted NGS Panel	Positive Findings	GLIS3	Autosomal Recessive	c.2072 C>T	p.P691L			Heterozygous	Variant of uncertain significance	Solved
197	Nephrology and Hypertension	Cysts	Targeted NGS Panel	Positive Findings	TTC21B	Autosomal Recessive	c.880 G>T	p.A294S			Heterozygous	Variant of uncertain significance	Solved
198	Pulmonary Medicine	Idiopathic Pulmonary Fibrosis (IPF)											Unsolved-pending follow up
199	Nephrology and Hypertension	Glomerular (FSGS)	Custom Exome-Based Panel	Positive Findings	INF2	Autosomal Dominant	c.641 G>A	p.R214H	NM_022489.3	14: 105169765	Heterozygous	Pathogenic	Solved
199	Nephrology and Hypertension	Glomerular (FSGS)	Custom Exome-Based Panel	Positive Findings	CUBN	Autosomal Recessive	c.752 G>A	p.W251X	NM_001081.3	10: 17156157	Heterozygous	Likely pathogenic	Solved
200	Nephrology and Hypertension	Stones	Targeted NGS Panel	Uncertain Clinical Significance	SLC26A1	Unknown	c.1286 C>T	p.Ala429Val	NM_000338.2	NA	Heterozygous	Variant of uncertain significance	Unsolved
201	Nephrology and Hypertension	Glomerular (FSGS)	Custom Exome-Based Panel
202	Nephrology and Hypertension	Glomerular (FSGS)	Targeted NGS Panel	Uncertain Clinical Significance	COL4A3	Autosomal Dominant/Recessive	c.4593 G>A	p.M1531I	NM_000091.4	2: 228173745	Heterozygous	Variant of uncertain significance	Unsolved
202	Nephrology and Hypertension	Glomerular (FSGS)	Targeted NGS Panel	Uncertain Clinical Significance	MYH9	Autosomal Dominant	c.3340 T>C	p.S1114P	NM_002473.4	22: 36691696	Heterozygous	Variant of uncertain significance	Unsolved
202	Nephrology and Hypertension	Glomerular (FSGS)	Targeted NGS Panel	Uncertain Clinical Significance	COQ6	Autosomal Recessive	c.427 G>T	p.V143L		2: 228173745	Heterozygous	Variant of uncertain significance	Unsolved
202	Nephrology and Hypertension	Glomerular (FSGS)	Targeted NGS Panel	Uncertain Clinical Significance	SMARCAL1	Autosomal Recessive	c.2581 A>T	p.T861S		22: 36691696	Heterozygous	Variant of uncertain significance	Unsolved
203	Nephrology and Hypertension	Glomerular (FSGS)	WES	Uncertain Clinical Significance	PKD1	Autosomal Dominant	c.19473 G>A	p.R3158K	NM_001009944.2	16: 2150492	Heterozygous	Variant of uncertain significance	Unsolved
203	Nephrology and Hypertension	Glomerular (FSGS)	WES	Uncertain Clinical Significance	DEFA4	Unknown	c.52 C>T	p.R18W	NM_001925.2)	8: 6794370	Heterozygous	Variant of uncertain significance	Unsolved
204	Nephrology and Hypertension	Stones	Targeted NGS Panel	Negative Findings									Unsolved
205	Nephrology and Hypertension	Glomerular (FSGS)	Custom Exome-Based Panel	Uncertain Clinical Significance	CRB2	Autosomal Recessive	883G>A	A295T			Heterozygous	Variant of uncertain significance	Unsolved
206	Medical Oncology	Soft Tissue and Bone Sarcoma	Targeted NGS Panel	Negative Findings									Unsolved
207	Pulmonary Medicine	Idiopathic Pulmonary Fibrosis (IPF)	Custom Exome-Based Panel	Negative Findings									Unsolved
208	Nephrology and Hypertension	Glomerular (FSGS)	Targeted NGS Panel	Negative Findings									Unsolved
209	Nephrology and Hypertension	Glomerular (FSGS)
210	Nephrology and Hypertension	Congenital Anomalies of Kidney and Urinary Tract (CAKUT)	Targeted NGS Panel	Uncertain Clinical Significance	LAMB2	Autosomal Recessive	c.249+1G>A	N/A	NM_002292.3		Heterozygous	Likely pathogenic	Unsolved
211	Nephrology and Hypertension	Electrolyte imbalance	Targeted NGS Panel	Negative Findings									Unsolved
212	Nephrology and Hypertension	Stones	Targeted NGS Panel	Negative Findings									Unsolved
213	Nephrology and Hypertension	Glomerular (FSGS)
214	Nephrology and Hypertension	Glomerular (FSGS)
215	Nephrology and Hypertension	Cysts	Targeted NGS Panel	Positive Findings	PKD1	Autosomal Dominant	c. 6487 C>T	p. R2163X	NM_001009944.2	16: 2158681	Heterozygous	Pathogenic	Solved
215	Nephrology and Hypertension	Cysts	Targeted NGS Panel	Positive Findings	CRB2	Autosomal Recessive	c.2660 C>T	p.A887V		9: 126135470	Heterozygous	Variant of uncertain significance	Solved
216	Gastroenterology and Hepatology	Cholestatic Liver Disease
217	Nephrology and Hypertension	Glomerular (FSGS)	Targeted NGS Panel
218	Gastroenterology and Hepatology	Cholangiocarcinoma with or without PSC (CCA)	Targeted NGS Panel	Negative Findings									Unsolved
219	Nephrology and Hypertension	Cysts	Targeted NGS Panel	Negative Findings									Unsolved
220	Nephrology and Hypertension	Glomerular (FSGS)	WES										Unsolved
221	Rheumatology	Auto-inflammatory Syndromes	Custom Exome-Based Panel	Uncertain Clinical Significance	PSTPIP1	Autosomal Dominant	c.1213 C>T	p.R405C	NM_003978.3	15: 77329479	Heterozygous	Variant of uncertain significance	Unsolved
221	Rheumatology	Auto-inflammatory Syndromes	Custom Exome-Based Panel	Uncertain Clinical Significance	STIM1	Autosomal Dominant/Recessive	c.1790 T>G	p.M597R	NM_001277961.1	11: 4108022	Heterozygous	Variant of uncertain significance	Unsolved
222	Nephrology and Hypertension	Glomerular (FSGS)	Custom Exome-Based Panel	Positive Findings	HOGA1	Autosomal Recessive	c.700+5G>T	IVS5+5G>T	NM_138413.3	10: 99359925	Heterozygous	Pathogenic	Unsolved
222	Nephrology and Hypertension	Glomerular (FSGS)	Targeted Variant	Positive Findings	NR3C2	Autosomal Dominant	c.2918 C>A	p.S973X	NM_000901.4	4: 149002532	Heterozygous	Variant of uncertain significance	Unsolved
222	Nephrology and Hypertension	Glomerular (FSGS)	Targeted Variant	Negative Findings									Unsolved
223	Endocrinology	Short Stature	Targeted NGS Panel	Negative Findings									Unsolved
223	Endocrinology	Short Stature	WGS	Uncertain Clinical Significance	CSNK2A1	Autosomal Dominant	c.584G>A	p.Arg195Gln	NM_001895.4		Heterozygous	Variant of uncertain significance	Unsolved
224	Medical Oncology	Soft Tissue and Bone Sarcoma	Targeted NGS Panel	Negative Findings									Unsolved
225	Rheumatology	Auto-inflammatory Syndromes	Custom Exome-Based Panel	Uncertain Clinical Significance	LIG4	Autosomal Recessive	c.108C>G	P.I36M	NM_002312.3	13: 108863509	Heterozygous	Variant of uncertain significance	Unsolved
226	Nephrology and Hypertension	Cysts	Targeted NGS Panel	Positive Findings	TMEM237	Autosomal Recessive	c.662_669del	p.(V221Gfs*66)	NM_001044385.2	2: 202494460	Heterozygous	Likely pathogenic	Unsolved
227	Medical Oncology	Soft Tissue and Bone Sarcoma	Targeted NGS Panel										Unsolved
228	Medical Oncology	Soft Tissue and Bone Sarcoma	Targeted NGS Panel
229	Medical Oncology	Soft Tissue and Bone Sarcoma	Targeted NGS Panel	Uncertain Clinical Significance	PTCH1	Autosomal Dominant	c.4255C>T	p.Arg1419Trp	NM_000264.3		Heterozygous	Variant of uncertain significance	Unsolved
230	Nephrology and Hypertension	Cysts	Targeted NGS Panel	Positive Findings	PKD1	Autosomal Dominant	c.3719_3721delACA	p.N1240del	NM_001009944.2	16: 2161447	Heterozygous	Likely pathogenic	Solved
230	Nephrology and Hypertension	Cysts	Targeted NGS Panel	Positive Findings	ANKS6	Autosomal Dominant/Recessive	c.2197 A>C	p.T733P		9: 101518831	Heterozygous	Variant of uncertain significance	Solved
230	Nephrology and Hypertension	Cysts	Targeted NGS Panel	Positive Findings	IQCB1	Autosomal Recessive	c.1360 C>T	p.R454C		3: 121500640	Heterozygous	Variant of uncertain significance	Solved
231	Nephrology and Hypertension	Electrolyte imbalance	Targeted NGS Panel	Negative Findings									Unsolved
232	Nephrology and Hypertension	Glomerular (FSGS)	Targeted NGS Panel	Uncertain Clinical Significance	MYH9	Autosomal Dominant	c.3677G>A	p.Arg1226Gln	NM_002473.5		Heterozygous	Variant of uncertain significance	Solved
232	Nephrology and Hypertension	Glomerular (FSGS)	Targeted NGS Panel	Uncertain Clinical Significance	TBC1D8B	X-linked	c.2632A>G	p.Ile878Val	NM_017752.2		Heterozygous	Variant of uncertain significance	Solved
232	Nephrology and Hypertension	Glomerular (FSGS)	Targeted NGS Panel	Uncertain Clinical Significance	APOL1	Autosomal Recessive	c.1024A>G	p.Ser342Gly	NM_003661.3		Heterozygous	Risk allele	Solved
232	Nephrology and Hypertension	Glomerular (FSGS)	Targeted NGS Panel	Uncertain Clinical Significance	APOL1	Autosomal Recessive	c.1164_1169del	p.Asn388_Tyr389del	NM_003661.3		Heterozygous	Risk allele	Solved
232	Nephrology and Hypertension	Glomerular (FSGS)	Targeted NGS Panel	Uncertain Clinical Significance	APOL1	Autosomal Recessive	c.1152T>G	p.Ile384Met	NM_003661.3		Heterozygous	Risk allele	Solved
233	Nephrology and Hypertension	Stones	Targeted NGS Panel	Uncertain Clinical Significance	MOCOS	Autosomal Recessive	c.521 C>T	p.P174L		18: 33779867	Heterozygous	Variant of uncertain significance	Unsolved
234	Nephrology and Hypertension	Stones	Targeted NGS Panel	Negative Findings									Unsolved
234	Nephrology and Hypertension	Stones	Targeted NGS Panel	Negative Findings									Unsolved
235	Nephrology and Hypertension	Stones	Targeted NGS Panel	Negative Findings									Unsolved
236	Nephrology and Hypertension	Glomerular (FSGS)	Targeted NGS Panel	Uncertain Clinical Significance	KCNJ1	Autosomal Recessive	c.1058dup	p.His354Serfs*8	NM_000220.4		Heterozygous	Pathogenic	Unsolved
236	Nephrology and Hypertension	Glomerular (FSGS)	Targeted NGS Panel	Uncertain Clinical Significance	KCNJ1	Autosomal Recessive	c.788T>G	p.IIe263Ser	NM_000220.4		Heterozygous	Variant of uncertain significance	Unsolved
236	Nephrology and Hypertension	Glomerular (FSGS)	Targeted NGS Panel	Uncertain Clinical Significance	CEP104	Autosomal Recessive	c.2729C>T	p.Pro910Leu	NM_014704.3		Heterozygous	Variant of uncertain significance	Unsolved
236	Nephrology and Hypertension	Glomerular (FSGS)	Targeted NGS Panel	Uncertain Clinical Significance	FREM1	Autosomal Dominant/Recessive	c.6139G>A	p.Asp2047Asn	NM_144966.5		Heterozygous	Variant of uncertain significance	Unsolved
236	Nephrology and Hypertension	Glomerular (FSGS)	Targeted NGS Panel	Uncertain Clinical Significance	ITFB4	Autosomal Dominant/Recessive	c.4502G>A	p.Gly1501Asp	NM_001005619.1		Heterozygous	Variant of uncertain significance	Unsolved
236	Nephrology and Hypertension	Glomerular (FSGS)	Targeted NGS Panel	Uncertain Clinical Significance	NPHP4	Autosomal Recessive	c.1064C>T	p.Ala355Val	NM_015102.4		Heterozygous	Variant of uncertain significance	Unsolved
236	Nephrology and Hypertension	Glomerular (FSGS)	Targeted NGS Panel	Uncertain Clinical Significance	PKD1	Autosomal Dominant	c.12051G>C	p.Lys4017Asn	NM_001009944.2		Heterozygous	Variant of uncertain significance	Unsolved
237	Nephrology and Hypertension	Cysts	Targeted NGS Panel	Uncertain Clinical Significance	CEP83	Autosomal Recessive	c.417+3 A>G	IVS5+3 A>G	NA	12: 94796943	Heterozygous	Variant of uncertain significance	Unsolved
238	Nephrology and Hypertension	Cysts	Targeted NGS Panel
238	Nephrology and Hypertension	Cysts	Targeted NGS Panel
239	Medical Oncology	Soft Tissue and Bone Sarcoma	Targeted NGS Panel	Negative Findings									Unsolved
240	Nephrology and Hypertension	Congenital Anomalies of Kidney and Urinary Tract (CAKUT)	Targeted NGS Panel	Positive Findings	AVPR2	X-linked	c.541C>T	p.Arg181Cys	NM_000054.4		Hemizygous	Pathogenic	Solved
241	Nephrology and Hypertension	Glomerular (FSGS)	Targeted NGS Panel	Negative Findings									Unsolved
242	Nephrology and Hypertension	Glomerular (FSGS)	Targeted NGS Panel	Uncertain Clinical Significance	CD46	Autosomal Dominant/Recessive	c.989-78G>A		NM_002389.4		Heterozygous	Risk allele	Unsolved
242	Nephrology and Hypertension	Glomerular (FSGS)	Targeted NGS Panel	Uncertain Clinical Significance	SLC26A1	Autosomal Recessive	c.1490C>T	p.Ser497Leu	NM_022042.3		Heterozygous	Variant of uncertain significance	Unsolved
243	Pulmonary Medicine	Idiopathic Pulmonary Fibrosis (IPF)	Custom Exome-Based Panel	Uncertain Clinical Significance	CSF2RB	Autosomal Recessive	c.2124del	p.Ser709Leufs*22	NM_000395.2		Heterozygous	Variant of uncertain significance	Unsolved
243	Pulmonary Medicine	Idiopathic Pulmonary Fibrosis (IPF)	Custom Exome-Based Panel	Uncertain Clinical Significance	RTEL1	Autosomal Dominant/Recessive	c.2927T>C	p.Phe976Ser	NM_032957.4		Heterozygous	Variant of uncertain significance	Unsolved
243	Pulmonary Medicine	Idiopathic Pulmonary Fibrosis (IPF)	Custom Exome-Based Panel	Uncertain Clinical Significance	SLC34A2	Autosomal Recessive	c.769G>A	p.Gly257Arg	NM_006424.2		Heterozygous	Variant of uncertain significance	Unsolved
244	Nephrology and Hypertension	Stones	Targeted NGS Panel	Uncertain Clinical Significance	OCRL	X-linked	c.1618G>A	p.Glu540Lys	NM_000276.3		Heterozygous	Variant of uncertain significance	Solved
244	Nephrology and Hypertension	Stones	Targeted NGS Panel	Uncertain Clinical Significance	NPHS2	Autosomal Recessive	c.686G>A	p.Arg229Gln	NM_014625.3		Heterozygous	Pathogenic	Solved
244	Nephrology and Hypertension	Stones	Targeted NGS Panel	Uncertain Clinical Significance	SLC34A3	Autosomal Recessive	c.575C>T	p.Ser192Leu	NM_080877.2		Heterozygous	Pathogenic	Solved
244	Nephrology and Hypertension	Stones	Targeted NGS Panel	Uncertain Clinical Significance	ATP6V1B1	Autosomal Recessive	c.1298T>A	p.Val433Asp	NM_001692.3		Heterozygous	Variant of uncertain significance	Solved
244	Nephrology and Hypertension	Stones	Targeted NGS Panel	Uncertain Clinical Significance	MKS1	Autosomal Recessive	c.857A>G	p.Asp286Gly	NM_017777.3		Heterozygous	Variant of uncertain significance	Solved
244	Nephrology and Hypertension	Stones	Targeted NGS Panel	Uncertain Clinical Significance	FREM2	Autosomal Recessive	c.109C>T	p.Leu37Phe	NM_207361.5		Heterozygous	Variant of uncertain significance	Solved
245	Nephrology and Hypertension	Glomerular (FSGS)	Targeted NGS Panel	Uncertain Clinical Significance	FAT1	Autosomal Dominant/Recessive	c.6450 T>G	p.Y2150X	NM_005245.3	4: 187541290	Heterozygous	Likely pathogenic	Likely Solved - Follow-up needed
246	Nephrology and Hypertension	Stones
247	Medical Oncology	Soft Tissue and Bone Sarcoma
248	Nephrology and Hypertension	Cysts	Targeted NGS Panel	Uncertain Clinical Significance	TMEM67	Autosomal Recessive	c.1843 T>C	p.C615R	NM_153704.5	8: 94808198	Heterozygous	Pathogenic	Unsolved
248	Nephrology and Hypertension	Cysts	Targeted NGS Panel	Uncertain Clinical Significance	IFT172	Autosomal Recessive	c.890 A>G	p.D297G		2: 27702912	Heterozygous	Variant of uncertain significance	Unsolved
249	Medical Oncology	Soft Tissue and Bone Sarcoma	Targeted NGS Panel	Negative Findings									Unsolved
250	Nephrology and Hypertension	Cysts	Targeted NGS Panel	Positive Findings	PRKCSH	Autosomal Dominant	c.1269 C>A	p.Y423X	NM_002743.3	19: 11559732	Heterozygous	Pathogenic	Solved
250	Nephrology and Hypertension	Cysts	Targeted NGS Panel	Positive Findings	GLIS3	Autosomal Recessive	c.1126 G>A	p.G376R		9: 4117887	Heterozygous	Variant of uncertain significance	Solved
250	Nephrology and Hypertension	Cysts	Targeted NGS Panel	Positive Findings	TMEM237	Autosomal Recessive	c.1051 G>A	p.E351K		2: 202490857	Heterozygous	Variant of uncertain significance	Solved
250	Nephrology and Hypertension	Cysts	Targeted NGS Panel	Positive Findings	TMEM67	Autosomal Recessive	c.1510 T>C	p.S504P		8: 94800169	Heterozygous	Variant of uncertain significance	Solved
250	Nephrology and Hypertension	Cysts	Targeted NGS Panel	Positive Findings	TTC21B	Autosomal Recessive	c.1431 C>G	p.C477W		2: 166781144	Heterozygous	Variant of uncertain significance	Solved
251	Nephrology and Hypertension	Glomerular (FSGS)	Targeted NGS Panel	Positive Findings	COL4A5	X-linked	c.3508 G>A	p.G1170S	NM_033380.1	X: 107909779	Hemizygous	Pathogenic	Solved
251	Nephrology and Hypertension	Glomerular (FSGS)	Targeted NGS Panel	Positive Findings	COL4A3	Autosomal Dominant/Recessive	c.4421 T>C	p.L1474P	NM_000091.4	2: 228172594	Heterozygous	Variant of uncertain significance	Solved
251	Nephrology and Hypertension	Glomerular (FSGS)	Targeted NGS Panel	Positive Findings	ITGB4	Autosomal Recessive	c.4856 C>T	p.A1619V	NA	17: 73753036	Heterozygous	Variant of uncertain significance	Solved
252	Nephrology and Hypertension	Glomerular (FSGS)	Targeted NGS Panel	Positive Findings	FREM2	Autosomal Recessive	c.2833del	p.His945Ilefs*10	NM_207361.5	NA	Heterozygous	Pathogenic	Unsolved
252	Nephrology and Hypertension	Glomerular (FSGS)	Targeted NGS Panel	Positive Findings	PKD1	Autosomal Dominant	c.457G>A	p.Ala153Thr	NM_001009944.2	NA	Heterozygous	Variant of uncertain significance	Unsolved
252	Nephrology and Hypertension	Glomerular (FSGS)	Targeted NGS Panel	Positive Findings	TMEM138	Autosomal Recessive	c.247A>G	p.Ile83Val	NM_016464.4	NA	Heterozygous	Variant of uncertain significance	Unsolved
252	Nephrology and Hypertension	Glomerular (FSGS)	Targeted NGS Panel	Positive Findings	WFS1	Autosomal Dominant/Recessive	c.1265C>T	p.Ala422Val	NM_006005.3	NA	Heterozygous	Variant of uncertain significance	Unsolved
252	Nephrology and Hypertension	Glomerular (FSGS)	Targeted NGS Panel	Positive Findings	LAMA5	Unknown	c.6578G>A	p.Arg2193His	NM_005560.4	NA	Heterozygous	Variant of uncertain significance	Unsolved
253	Nephrology and Hypertension	Stones	Custom Exome-Based Panel	Negative Findings									Unsolved
253	Nephrology and Hypertension	Stones	Custom Exome-Based Panel	Negative Findings									Unsolved
254	Nephrology and Hypertension	Glomerular (FSGS)	Targeted NGS Panel	Positive Findings	GRHPR	Autosomal Recessive	c.375del	p.Arg125Argfs*9	NM_012203.1	NA	Heterozygous	Pathogenic	Unsolved
254	Nephrology and Hypertension	Glomerular (FSGS)	Targeted NGS Panel	Positive Findings	SLC6A19	Autosomal Dominant/Recessive	c.517G>A	p.Asp173Asn	NM_001003841.2	NA	Heterozygous	Pathogenic	Unsolved
254	Nephrology and Hypertension	Glomerular (FSGS)	Targeted NGS Panel	Positive Findings	SDCCAG8	Autosomal Recessive	c.740+356C>T	Intronic	NM_006642.3	NA	Heterozygous	Likely pathogenic	Unsolved
254	Nephrology and Hypertension	Glomerular (FSGS)	Targeted NGS Panel	Positive Findings	SALL4	Autosomal Dominant	c.1226C>G	p.Pro409Arg	NM_020436.4	NA	Heterozygous	Variant of uncertain significance	Unsolved
254	Nephrology and Hypertension	Glomerular (FSGS)	Targeted NGS Panel	Positive Findings	TTC21B	Autosomal Dominant/Recessive	c.3932G>A	p.Arg1311His	NM_024753.4	NA	Heterozygous	Variant of uncertain significance	Unsolved
255	Nephrology and Hypertension	Glomerular (FSGS)	Targeted NGS Panel
256	Nephrology and Hypertension	Stones	Targeted NGS Panel	Uncertain Clinical Significance	LC34A3	Autosomal Recessive	c.1357_1359delTTC	p.F453del	NA	9: 140130425	Heterozygous	Variant of uncertain significance	Unsolved
257	Rheumatology	Auto-inflammatory Syndromes	ExonArray (Del/Dup)	Uncertain Clinical Significance	ADA2	Autosomal Recessive	c.1269 C>G	p.N423K	NM_001282225.1	22: 17662883	Heterozygous	Likely pathogenic	Likely Solved - Follow-up needed
257	Rheumatology	Auto-inflammatory Syndromes	Custom Exome-Based Panel	Positive Findings	ADA2	Autosomal Recessive	Partial Gene Deletio	NA	NM_001282225.1	NA	Heterozygous	Likely pathogenic	Likely Solved - Follow-up needed
257	Rheumatology	Auto-inflammatory Syndromes	Custom Exome-Based Panel	Positive Findings	ADA2	Autosomal Recessive	Partial Gene Deletio	NA	NM_001282225.1	NA	Heterozygous	Likely pathogenic	Likely Solved - Follow-up needed
258	Medical Oncology	Soft Tissue and Bone Sarcoma	Targeted NGS Panel	Negative Findings									Unsolved
259	Rheumatology	Auto-inflammatory Syndromes	Chromosomal Microarray (CMA)	Positive Findings	TNFAIP3	Unknown			NM_006290.3		Heterozygous	Pathogenic	Solved
259	Rheumatology	Auto-inflammatory Syndromes	Targeted Variant	Positive Findings									Solved
260	Rheumatology	Auto-inflammatory Syndromes	Custom Exome-Based Panel	Uncertain Clinical Significance	SH3BP2	Autosomal Dominant	c.239G>A	p.Arg80Gln	NM_003023.4	NA	Heterozygous	Variant of uncertain significance	Unsolved
260	Rheumatology	Auto-inflammatory Syndromes	Custom Exome-Based Panel	Uncertain Clinical Significance	SH3BP2	Autosomal Dominant	c.239G>A	p.Arg80Gln	NM_003023.4	NA	Heterozygous	Variant of uncertain significance	Unsolved
261	Nephrology and Hypertension	Glomerular (FSGS)	Targeted NGS Panel	Negative Findings									Unsolved
261	Nephrology and Hypertension	Glomerular (FSGS)	Targeted NGS Panel	Negative Findings									Unsolved
262	Allergy and Immunology	Primary Immune Deficiency (PID)	Targeted NGS Panel	Uncertain Clinical Significance	NOD2	Autosomal Dominant	c.2722G>C	p.Gly908Arg	NM_022162.2		Heterozygous	Risk allele	Unsolved
262	Allergy and Immunology	Primary Immune Deficiency (PID)	Targeted NGS Panel	Uncertain Clinical Significance	CD79B	Autosomal Recessive	c.286A>G	p.Met96Val	NM_000626.3		Heterozygous	Variant of uncertain significance	Unsolved
262	Allergy and Immunology	Primary Immune Deficiency (PID)	Targeted NGS Panel	Uncertain Clinical Significance	ERCC6L2	Autosomal Recessive	c.1408G>T	p.Val470Phe	NM_020207.4		Heterozygous	Variant of uncertain significance	Unsolved
262	Allergy and Immunology	Primary Immune Deficiency (PID)	Targeted NGS Panel	Uncertain Clinical Significance	LYST	Autosomal Recessive	c.154T>C	p.Phe52Leu	NM_000081.3		Heterozygous	Variant of uncertain significance	Unsolved
262	Allergy and Immunology	Primary Immune Deficiency (PID)	Targeted NGS Panel	Uncertain Clinical Significance	PSTPIP1	Autosomal Dominant	c.493G>A	p.Gly165Ser	NM_003987.3		Heterozygous	Variant of uncertain significance	Unsolved
262	Allergy and Immunology	Primary Immune Deficiency (PID)	Targeted NGS Panel	Uncertain Clinical Significance	SLX4	Autosomal Recessive	c.398C>T	p.Pro133Leu	NM_032444.2		Heterozygous	Variant of uncertain significance	Unsolved
262	Allergy and Immunology	Primary Immune Deficiency (PID)	Targeted NGS Panel	Uncertain Clinical Significance	TGFB1	Autosomal Dominant/Recessive	C.32T>A	p.Leu11Gln	NM_000660.5		Heterozygous	Variant of uncertain significance	Unsolved
262	Allergy and Immunology	Primary Immune Deficiency (PID)	Targeted NGS Panel	Uncertain Clinical Significance	TLR3		c.140A>T	p.Asp47Val	NM_003265.2		Heterozygous	Variant of uncertain significance	Unsolved
263	Nephrology and Hypertension	Cysts	ExonArray (Del/Dup)	Positive Findings	PKD1	Autosomal Dominant	c.348_352delTTTAA	p.N116KfsX2	NM_001009944.2	16: 2169122	Heterozygous	Pathogenic	Solved
263	Nephrology and Hypertension	Cysts	Targeted NGS Panel	Negative Findings									Solved
264	Nephrology and Hypertension	Cysts	Targeted NGS Panel	Positive Findings	PKD2	Autosomal Dominant	c.715_718dupTACG	p.G240VfsX31	NM_000297.3	4: 88957380	Heterozygous	Pathogenic	Solved
264	Nephrology and Hypertension	Cysts	Targeted NGS Panel	Positive Findings	IFT172	Autosomal Recessive	c.2015 G>A	p.R672Q		2: 27685971	Heterozygous	Variant of uncertain significance	Solved
265	Nephrology and Hypertension	Glomerular (FSGS)	Targeted NGS Panel
265	Nephrology and Hypertension	Glomerular (FSGS)	Targeted NGS Panel
266	Endocrinology	Short Stature	Chromosomal Microarray (CMA)	Negative Findings									Solved
266	Endocrinology	Short Stature	Custom Exome-Based Panel	Positive Findings	IGF1R	Autosomal Dominant/Recessive	c.784_823del40	p.P262AfsX23	NM_000875.3	15: 99434697	Heterozygous	Pathogenic	Solved
267	Nephrology and Hypertension	Cysts	Custom Exome-Based Panel	Uncertain Clinical Significance	LAMA5	Unknown	c.10955 T>A	p.(M3652K)	NM_005560.3	20: 60884525	Heterozygous	Variant of uncertain significance	Unsolved
268	Endocrinology	Short Stature	Chromosomal Microarray (CMA)	Uncertain Clinical Significance									Unsolved
268	Endocrinology	Short Stature	Custom Exome-Based Panel	Uncertain Clinical Significance									Unsolved
268	Endocrinology	Short Stature	Custom Exome-Based Panel	Uncertain Clinical Significance	LHX4	Autosomal Dominant	c.65 T>C	p.V22A	NM_033343.3	1: 180199729	Heterozygous	Variant of uncertain significance	Unsolved
269	Allergy and Immunology	Primary Immune Deficiency (PID)	Targeted NGS Panel	Uncertain Clinical Significance	IL12RB2	Unknown	c.226A>G	p.Arg76Gly	NM_001559.2	NA	Heterozygous	Variant of uncertain significance	Unsolved
269	Allergy and Immunology	Primary Immune Deficiency (PID)	Targeted NGS Panel	Uncertain Clinical Significance	JAK1	Unknown	c.1951G>A	p.Val651Met	NM_002227.3	NA	Heterozygous	Variant of uncertain significance	Unsolved
269	Allergy and Immunology	Primary Immune Deficiency (PID)	Targeted NGS Panel	Uncertain Clinical Significance	PSMA3	Unknown	c.741A>T	p.Glu247Asp	NM_002788.3	NA	Heterozygous	Variant of uncertain significance	Unsolved
269	Allergy and Immunology	Primary Immune Deficiency (PID)	Targeted NGS Panel	Uncertain Clinical Significance	TRAF3	Unknown	c.53C>T	p.Pro18Leu	NM_003300.3	NA	Heterozygous	Variant of uncertain significance	Unsolved
270	Nephrology and Hypertension	Cysts	Targeted NGS Panel	Uncertain Clinical Significance	PRKCSH	Autosomal Dominant	c.1460_1463delAAGA	p.K487RfsX4	NM_002743.3	19: 11560100	Heterozygous	Variant of uncertain significance	Unsolved
270	Nephrology and Hypertension	Cysts	WES	Positive Findings	Multi-Gene Deletion	Unknown	c.1460_1463delAAGA	p.Lys487ArgfsX4	N/A	chr.22:20759666_2140	Heterozygous	Likely pathogenic	Unsolved
271	Allergy and Immunology	Primary Immune Deficiency (PID)	Targeted NGS Panel	Positive Findings	MEFV		c.2040G>C	p.Met680Ile	NM_000243.2		Heterozygous	Pathogenic	Unsolved
271	Allergy and Immunology	Primary Immune Deficiency (PID)	Targeted NGS Panel	Positive Findings	STX3		c.30+1G>T	Splice donor	NM_004177.4		Heterozygous	Likely pathogenic	Unsolved
271	Allergy and Immunology	Primary Immune Deficiency (PID)	Targeted NGS Panel	Positive Findings	CXCR2		c.650C>T	p.Ser217Phe	NM_001557.3		Heterozygous	Variant of uncertain significance	Unsolved
271	Allergy and Immunology	Primary Immune Deficiency (PID)	Targeted NGS Panel	Positive Findings	FCHO1		c.2492G>A	p.Arg831His	NM_001161357.1		Heterozygous	Variant of uncertain significance	Unsolved
271	Allergy and Immunology	Primary Immune Deficiency (PID)	Targeted NGS Panel	Positive Findings	IL6ST		c.2732G>A	p.Arg911Gln	NM_002184.3		Heterozygous		Unsolved
271	Allergy and Immunology	Primary Immune Deficiency (PID)	Targeted NGS Panel	Positive Findings	LIG1		c.467-10C>A	Intronic	NM_000234.2		Heterozygous	Variant of uncertain significance	Unsolved
271	Allergy and Immunology	Primary Immune Deficiency (PID)	Targeted NGS Panel	Positive Findings	TGFBR2		c.1660G>A	p.Glu554Lys	NM_003242.5		Heterozygous	Variant of uncertain significance	Unsolved
271	Allergy and Immunology	Primary Immune Deficiency (PID)	Targeted NGS Panel	Positive Findings	USB1		c.115C>T	p.Pro39Ser	NM_024598.3		Heterozygous	Variant of uncertain significance	Unsolved
272	Nephrology and Hypertension	Cysts	Targeted NGS Panel	Negative Findings									Unsolved
273	Rheumatology	Auto-inflammatory Syndromes	Custom Exome-Based Panel	Uncertain Clinical Significance	NLRC4	Autosomal Dominant	c.1691 A>C	p.E564A	NM_021209.4	2: 32475242	Heterozygous	Variant of uncertain significance	Unsolved
273	Rheumatology	Auto-inflammatory Syndromes	Custom Exome-Based Panel	Uncertain Clinical Significance	NLRP12	Autosomal Dominant	c.1854 C>G	p.Y618X	NM_144687.2	19: 54313059	Heterozygous	Variant of uncertain significance	Unsolved
274	Endocrinology	Short Stature	Chromosomal Microarray (CMA)	Positive Findings									Unsolved
274	Endocrinology	Short Stature	Custom Exome-Based Panel	Negative Findings									Unsolved
275	Medical Oncology	Soft Tissue and Bone Sarcoma	Targeted NGS Panel	Uncertain Clinical Significance	SDHB	Autosomal Dominant	c.233A>G	p.Lys78Arg	NM_003000.2		Heterozygous	Variant of uncertain significance	Unsolved
275	Medical Oncology	Soft Tissue and Bone Sarcoma	Targeted NGS Panel	Uncertain Clinical Significance	TSC1	Autosomal Dominant	c.827C>T	p.Ser276Phe	NM_000368.4		Heterozygous	Variant of uncertain significance	Unsolved
276	Medical Oncology	Soft Tissue and Bone Sarcoma	Targeted NGS Panel	Uncertain Clinical Significance	EXT1	Unknown	c.1013G>A	P.Arg338His	NM_000127.2	NA	Heterozygous	Variant of uncertain significance	Unsolved
276	Medical Oncology	Soft Tissue and Bone Sarcoma	Targeted NGS Panel	Uncertain Clinical Significance	PTCH2	Unknown	c.3270G>A	Silent	NM_003738.4	NA	Heterozygous	Variant of uncertain significance	Unsolved
277	Nephrology and Hypertension	Cysts	Targeted NGS Panel	Positive Findings	SEC63	Autosomal Dominant	c.1221_1222delAA	p.K407NfsX21	NM_007214.4	6: 108222709	Heterozygous	Pathogenic	Solved
278	Neurology	Neuromuscular Diseases	Targeted NGS Panel	Uncertain Clinical Significance	COL6A3		c.1186G>A	p.Asp396Asn	NM_004369.3		Heterozygous	Variant of uncertain significance	Unsolved
278	Neurology	Neuromuscular Diseases	Targeted NGS Panel	Uncertain Clinical Significance	COL6A3		c.4709G>A	p.Ser1570Asn	NM_004369.3		Heterozygous	Variant of uncertain significance	Unsolved
278	Neurology	Neuromuscular Diseases	Targeted NGS Panel	Uncertain Clinical Significance	PREPL		c.14C>G	p.Thr5Ser	NM_006036.4		Heterozygous	Variant of uncertain significance	Unsolved
278	Neurology	Neuromuscular Diseases	Targeted NGS Panel	Uncertain Clinical Significance	TPM3		c.86A>C	p.Glu29Ala	NM_152263.3		Heterozygous	Variant of uncertain significance	Unsolved
279	Allergy and Immunology	Primary Immune Deficiency (PID)	Targeted NGS Panel	Uncertain Clinical Significance	CFB		c.842T>C	p.Ile281Thr	NM_001710.5		Heterozygous	Variant of uncertain significance	Unsolved
279	Allergy and Immunology	Primary Immune Deficiency (PID)	Targeted NGS Panel	Uncertain Clinical Significance	NFKB1		c.556G>T	p.Asp186Tyr	NM_003998.3		Heterozygous	Variant of uncertain significance	Unsolved
279	Allergy and Immunology	Primary Immune Deficiency (PID)	Targeted NGS Panel	Uncertain Clinical Significance	SP110		c.1067C>T	p.Ser356Leu	NM_004509.3		Heterozygous	Variant of uncertain significance	Unsolved
280	Allergy and Immunology	Primary Immune Deficiency (PID)	Targeted NGS Panel	Uncertain Clinical Significance	COL7A1		c.740C>A	p.Ser247Tyr	NM_000094.3		Heterozygous	Variant of uncertain significance	Unsolved
280	Allergy and Immunology	Primary Immune Deficiency (PID)	Targeted NGS Panel	Uncertain Clinical Significance	DUOX2		c.2176C>T	p.Arg726Trp	NM_014080.4		Heterozygous	Variant of uncertain significance	Unsolved
280	Allergy and Immunology	Primary Immune Deficiency (PID)	Targeted NGS Panel	Uncertain Clinical Significance	FAT4		c.7957G>A	p.Glu2653Lys	NM_024582.4		Heterozygous	Variant of uncertain significance	Unsolved
280	Allergy and Immunology	Primary Immune Deficiency (PID)	Targeted NGS Panel	Uncertain Clinical Significance	POLD1		c.1696G>A	p.Glu566Lys	NM_002691.3		Heterozygous	Variant of uncertain significance	Unsolved
281	Pulmonary Medicine	Idiopathic Pulmonary Fibrosis (IPF)
282	Nephrology and Hypertension	Stones	Chromosomal Microarray (CMA)	Negative Findings									Unsolved
282	Nephrology and Hypertension	Stones	Custom Exome-Based Panel	Negative Findings									Unsolved
283	Rheumatology	Auto-inflammatory Syndromes	Targeted NGS Panel	Uncertain Clinical Significance	TMC6		c.2162A>C	p.Asn721Thr	NM_007267.7		Heterozygous	Variant of uncertain significance	Unsolved
283	Rheumatology	Auto-inflammatory Syndromes	Targeted NGS Panel	Uncertain Clinical Significance	TNFRSF6B		c.643G>A	p.Val215Ile	NM_003823.3		Heterozygous	Variant of uncertain significance	Unsolved
284	Nephrology and Hypertension	Glomerular (FSGS)	Targeted NGS Panel	Uncertain Clinical Significance	COL4A3	Autosomal Dominant/Recessive	c.4421 T>C	p.L1474P			Heterozygous	Variant of uncertain significance	Unsolved
284	Nephrology and Hypertension	Glomerular (FSGS)	Targeted NGS Panel	Uncertain Clinical Significance	INF2	Autosomal Dominant	c.593 T>A	p.L198H			Heterozygous	Variant of uncertain significance	Unsolved
284	Nephrology and Hypertension	Glomerular (FSGS)	Targeted NGS Panel	Uncertain Clinical Significance	EMP2	Autosomal Recessive	c.78+1 G>C				Heterozygous	Variant of uncertain significance	Unsolved
285	Allergy and Immunology	Primary Immune Deficiency (PID)	Targeted NGS Panel	Uncertain Clinical Significance	C1S	Unknown	c.540C>G	p.Phe180Leu	NM_201442.2		Heterozygous	Variant of uncertain significance	Unsolved
285	Allergy and Immunology	Primary Immune Deficiency (PID)	Targeted NGS Panel	Uncertain Clinical Significance	DNASE2	Unknown	c.493G>A	p.Ala165Thr	NM_001375.2		Heterozygous	Variant of uncertain significance	Unsolved
285	Allergy and Immunology	Primary Immune Deficiency (PID)	Targeted NGS Panel	Uncertain Clinical Significance	LYST	Unknown	c.10346G>A	p.Arg3449Gln	NM_000081.3		Heterozygous	Variant of uncertain significance	Unsolved
285	Allergy and Immunology	Primary Immune Deficiency (PID)	Targeted NGS Panel	Uncertain Clinical Significance	PIK3CD	Unknown	c.401C>T	p.Pro134Leu	NM_005026.3		Heterozygous	Variant of uncertain significance	Unsolved
285	Allergy and Immunology	Primary Immune Deficiency (PID)	Targeted NGS Panel	Uncertain Clinical Significance	TPP2	Unknown	c.3222T>G	p.Asn1074Lys	NM_003291.2		Heterozygous	Variant of uncertain significance	Unsolved
286	Nephrology and Hypertension	Glomerular (FSGS)
287	Rheumatology	Auto-inflammatory Syndromes	Custom Exome-Based Panel	Uncertain Clinical Significance	LRBA	Autosomal Recessive	c.7799 G>A	p.C2600Y	NM_006726.4	4: 151231464	Heterozygous	Variant of uncertain significance	Unsolved
288	Rheumatology	Auto-inflammatory Syndromes	Targeted NGS Panel	Uncertain Clinical Significance	ARPC1B		c.1049T>G	p.Met350Arg	NM_005720.3		Heterozygous	Variant of uncertain significance	Unsolved
288	Rheumatology	Auto-inflammatory Syndromes	Targeted NGS Panel	Uncertain Clinical Significance	LPIN2		c.1514T>C	p.Ile505Thr	NM_014646.2		Heterozygous	Variant of uncertain significance	Unsolved
288	Rheumatology	Auto-inflammatory Syndromes	Targeted NGS Panel	Uncertain Clinical Significance	MALT1		c.1875A>G	p.Ile625Met	NM_006785.3		Heterozygous	Variant of uncertain significance	Unsolved
288	Rheumatology	Auto-inflammatory Syndromes	Targeted NGS Panel	Uncertain Clinical Significance	PSMB8		c.701A>G	p.Tyr234Cys	NM_148919.3		Heterozygous		Unsolved
289	Pulmonary Medicine	Idiopathic Pulmonary Fibrosis (IPF)
290	Nephrology and Hypertension	Glomerular (FSGS)	Targeted NGS Panel	Uncertain Clinical Significance	LAMA5	Autosomal Recessive	c.10932C>G	p.Tyr3644*	NM_005560.4		Heterozygous	Variant of uncertain significance	Unsolved
291	Nephrology and Hypertension	Glomerular (FSGS)	Custom Exome-Based Panel	Negative Findings									Unsolved
292	Endocrinology	Short Stature	Custom Exome-Based Panel	Uncertain Clinical Significance	IGF1	Autosomal Dominant/Recessive	c.143delC	p.A48VfsX55	NM_000618.3	12: 102869498	Heterozygous	Pathogenic	Likely Solved - Follow-up needed
292	Endocrinology	Short Stature	Custom Exome-Based Panel	Uncertain Clinical Significance	IHH	Autosomal Dominant/Recessive	c.245_256del12	p.T82_Y85del	NM_002181.3	2: 219924936	Heterozygous	Variant of uncertain significance	Likely Solved - Follow-up needed
293	Medical Oncology	Soft Tissue and Bone Sarcoma	Targeted NGS Panel	Negative Findings									Unsolved
294	Nephrology and Hypertension	Stones	Targeted NGS Panel	Uncertain Clinical Significance	LRP2	Autosomal Recessive	c.2178 G>T	p.L726F		2: 170127556	Heterozygous	Variant of uncertain significance	Unsolved
295	Endocrinology	Maturity Onset Diabetes of the Young (MODY)	Custom Exome-Based Panel	Negative Findings									Unsolved
296	Pulmonary Medicine	Idiopathic Pulmonary Fibrosis (IPF)	Flow FISH	Uncertain Clinical Significance									Unsolved
296	Pulmonary Medicine	Idiopathic Pulmonary Fibrosis (IPF)	Custom Exome-Based Panel	Negative Findings									Unsolved
297	Nephrology and Hypertension	Glomerular (FSGS)	Custom Exome-Based Panel
298	Rheumatology	Auto-inflammatory Syndromes	Custom Exome-Based Panel	Uncertain Clinical Significance	STAT1	Autosomal Dominant/Recessive	c.1098-11T>A	p.?	NM_007315.3	2: 191851805	Heterozygous	Variant of uncertain significance	Unsolved
299	Rheumatology	Auto-inflammatory Syndromes	Custom Exome-Based Panel	Uncertain Clinical Significance	TTC7A	Autosomal Recessive	226C>T	Q76X	NM_020458.3	2: 47177543	Heterozygous	Likely pathogenic	Unsolved
299	Rheumatology	Auto-inflammatory Syndromes	Custom Exome-Based Panel	Uncertain Clinical Significance	CASP10	Autosomal Dominant	578-3C>T	IVS4-3C>T	NM_032977.3	2: 202060562	Heterozygous	Variant of uncertain significance	Unsolved
300	Gastroenterology and Hepatology	Cholangiocarcinoma with or without PSC (CCA)	Targeted NGS Panel	Negative Findings									Unsolved
301	Gastroenterology and Hepatology	Cholangiocarcinoma with or without PSC (CCA)
302	Nephrology and Hypertension	Glomerular (FSGS)	Targeted NGS Panel	Positive Findings	COL4A5	X-linked	c.2605 G>A	p.G869R	NM_033380.1	X: 107863584	Heterozygous	Pathogenic	Solved
303	Rheumatology	Auto-inflammatory Syndromes	Custom Exome-Based Panel	Uncertain Clinical Significance	TRNT1	Autosomal Recessive	c.809 C>G	p.P270R	MN_182916.2	3: 3189140	Heterozygous	Variant of uncertain significance	Unsolved
304	Gastroenterology and Hepatology	Cholangiocarcinoma with or without PSC (CCA)	Targeted NGS Panel	Negative Findings									Unsolved
304	Gastroenterology and Hepatology	Cholangiocarcinoma with or without PSC (CCA)	Targeted NGS Panel	Negative Findings									Unsolved
305	Rheumatology	Auto-inflammatory Syndromes	Targeted NGS Panel	Positive Findings	ALG6		c.257+5G>A	Intronic	NM_013339.3		Heterozygous	Pathogenic	Unsolved
305	Rheumatology	Auto-inflammatory Syndromes	Targeted NGS Panel	Positive Findings	CARD14		c.205C>T	p.Arg69Trp	NM_024110.4		Heterozygous	Variant of uncertain significance	Unsolved
305	Rheumatology	Auto-inflammatory Syndromes	Targeted NGS Panel	Positive Findings	LCT		c.2629C>G	p.Pro877Ala	NM_002299.3		Heterozygous	Variant of uncertain significance	Unsolved
305	Rheumatology	Auto-inflammatory Syndromes	Targeted NGS Panel	Positive Findings	VPS13B		c.5681C>T	p.Thr1894Met	NM_017890.4		Heterozygous	Variant of uncertain significance	Unsolved
305	Rheumatology	Auto-inflammatory Syndromes	Targeted NGS Panel	Positive Findings	VPS13B		c.6491A>G	p.Asn2164Ser	NM_017890.4		Heterozygous	Variant of uncertain significance	Unsolved
306	Endocrinology	Short Stature	Chromosomal Microarray (CMA)	Negative Findings									Unsolved
306	Endocrinology	Short Stature	Custom Exome-Based Panel	Uncertain Clinical Significance	CUL7	Autosomal Recessive	c.3148 G>A	p.V1050M	NM_014780.4	6: 43012514	Heterozygous	Variant of uncertain significance	Unsolved
307	Endocrinology	Maturity Onset Diabetes of the Young (MODY)	ExonArray (Del/Dup)	Negative Findings									Unsolved
307	Endocrinology	Maturity Onset Diabetes of the Young (MODY)	Custom Exome-Based Panel	Uncertain Clinical Significance	ACSF3	Autosomal Recessive	c.1672 C>T	p.R558W	NM_174917.3	16: 89220556	Heterozygous	Pathogenic	Unsolved
307	Endocrinology	Maturity Onset Diabetes of the Young (MODY)	Custom Exome-Based Panel	Uncertain Clinical Significance	GAA	Autosomal Recessive	c.2819 C>T	p.S940L	NM_000152.3	17: 78093090	Heterozygous	Variant of uncertain significance	Unsolved
308	Medical Oncology	Soft Tissue and Bone Sarcoma	Targeted NGS Panel
309	Medical Oncology	Soft Tissue and Bone Sarcoma	Targeted NGS Panel	Negative Findings									Unsolved
310	Nephrology and Hypertension	Glomerular (FSGS)
311	Medical Oncology	Soft Tissue and Bone Sarcoma	Targeted NGS Panel	Positive Findings	BLM	Unknown	c.2207_2212delinsTAG	p.Tyr736Leufs*5	NM_000057.3		Heterozygous	Pathogenic	Unsolved
311	Medical Oncology	Soft Tissue and Bone Sarcoma	Targeted NGS Panel	Positive Findings	BLM	Unknown	c.2207_2212delinsTAG	p.Tyr736Leufs*5	NM_000057.3		Heterozygous	Pathogenic	Unsolved
312	Pulmonary Medicine	Idiopathic Pulmonary Fibrosis (IPF)	Flow FISH	Positive Findings									Unsolved
312	Pulmonary Medicine	Idiopathic Pulmonary Fibrosis (IPF)	Custom Exome-Based Panel	Negative Findings									Unsolved
313	Neurology	Neuromuscular Diseases	Targeted Variant	Negative Findings									Unsolved
314	Nephrology and Hypertension	Glomerular (FSGS)	Custom Genome-Based Panel	Positive Findings	ATP7B	Autosomal Recessive	c.2383C>T	p.Leu795Phe	NM_000053.3	NA	Heterozygous	Pathogenic	Unsolved
314	Nephrology and Hypertension	Glomerular (FSGS)	Targeted NGS Panel	Positive Findings	CHD7	Autosomal Dominant	c.6673G>A	p.Ala2225Thr	NM_017780.3	NA	Heterozygous	Variant of uncertain significance	Unsolved
314	Nephrology and Hypertension	Glomerular (FSGS)	Targeted NGS Panel	Positive Findings	FREM2	Autosomal Recessive	c.7859G>A	p.Gly2620Asp	NM_207361.5	NA	Heterozygous	Variant of uncertain significance	Unsolved
314	Nephrology and Hypertension	Glomerular (FSGS)	Targeted NGS Panel	Positive Findings	FREM2	Autosomal Recessive	c.4991C>T	p.Ala1664Val	NM_207361.5	NA	Heterozygous	Variant of uncertain significance	Unsolved
314	Nephrology and Hypertension	Glomerular (FSGS)	Targeted NGS Panel	Positive Findings	LRP5	Autosomal Dominant/Recessive	c.284C>T	p.Thr95Met	NM_002335.3	NA	Heterozygous	Variant of uncertain significance	Unsolved
314	Nephrology and Hypertension	Glomerular (FSGS)	Targeted NGS Panel	Positive Findings	AHI1	Autosomal Recessive	c.2734C>T	p.Pro912Ser	NM_017651.4	NA	Heterozygous	Variant of uncertain significance	Unsolved
314	Nephrology and Hypertension	Glomerular (FSGS)	Targeted NGS Panel	Positive Findings	ANKFY1	Unknown	c.2293G>A	p.Gly765Arg	NM_001257999.2	NA	Heterozygous	Variant of uncertain significance	Unsolved
314	Nephrology and Hypertension	Glomerular (FSGS)	Targeted NGS Panel	Positive Findings	CEP290	Autosomal Recessive	c.7095C>A	p.Asn2365Lys	NM_025114.3	NA	Heterozygous	Variant of uncertain significance	Unsolved
314	Nephrology and Hypertension	Glomerular (FSGS)	Targeted NGS Panel	Positive Findings	DYNC2H1	Autosomal Recessive	c.12298T>G	p.Ser4100Ala	NM_001080463.1	NA	Heterozygous	Variant of uncertain significance	Unsolved
314	Nephrology and Hypertension	Glomerular (FSGS)	Targeted NGS Panel	Positive Findings	IFT122	Autosomal Recessive	c.913C>A	p.Leu305Met	NM_052985.3	NA	Heterozygous	Variant of uncertain significance	Unsolved
314	Nephrology and Hypertension	Glomerular (FSGS)	Targeted NGS Panel	Negative Findings									Unsolved
315	Pulmonary Medicine	Idiopathic Pulmonary Fibrosis (IPF)	Flow FISH	Negative Findings									Unsolved
315	Pulmonary Medicine	Idiopathic Pulmonary Fibrosis (IPF)	Custom Exome-Based Panel	Uncertain Clinical Significance	SFTPA2	Autosomal Dominant	c.460 G>C	p.(A154P)	NM_001098668.2	10: 81317252	Heterozygous	Variant of uncertain significance	Unsolved
316	Allergy and Immunology	Primary Immune Deficiency (PID)	Targeted NGS Panel	Uncertain Clinical Significance	CTC1	Unknown	c.253C>G	p.Leu85Val	NM_025099.5	NA	Heterozygous	Variant of uncertain significance	Unsolved
316	Allergy and Immunology	Primary Immune Deficiency (PID)	Targeted NGS Panel	Uncertain Clinical Significance	TAPBP	Unknown	c.634G>A	p.Gly212Ser	NM_003190.4	NA	Heterozygous	Variant of uncertain significance	Unsolved
317	Medical Oncology	Soft Tissue and Bone Sarcoma	Targeted NGS Panel	Negative Findings									Unsolved
318	Endocrinology	Maturity Onset Diabetes of the Young (MODY)	ExonArray (Del/Dup)	Negative Findings									Unsolved
318	Endocrinology	Maturity Onset Diabetes of the Young (MODY)	Custom Exome-Based Panel	Negative Findings									Unsolved
319	Nephrology and Hypertension	Glomerular (FSGS)	Targeted NGS Panel	Positive Findings	C3	Unknown	c.3155-7T>C	19:g.6693505:A>G	NM_000064.4		Heterozygous	Variant of uncertain significance	Unsolved
319	Nephrology and Hypertension	Glomerular (FSGS)	Targeted NGS Panel	Positive Findings	C3	Unknown	c.3155-7T>C	19:g.6693505:A>G	NM_000064.4		Heterozygous	Variant of uncertain significance	Unsolved
320	Nephrology and Hypertension	Glomerular (FSGS)
321	Nephrology and Hypertension	Glomerular (FSGS)
322	Nephrology and Hypertension	Glomerular (FSGS)
323	Nephrology and Hypertension	Glomerular (FSGS)
324	Neurology	Neuromuscular Diseases	Targeted NGS Panel	Negative Findings									Unsolved
325	Medical Oncology	Soft Tissue and Bone Sarcoma	Targeted NGS Panel	Negative Findings									Unsolved
326	Nephrology and Hypertension	Stones	Targeted NGS Panel	Uncertain Clinical Significance	LRP2	Autosomal Recessive	c.3355 C>A	p.H1119N		2: 170101278	Heterozygous	Variant of uncertain significance	Unsolved
326	Nephrology and Hypertension	Stones	Targeted NGS Panel	Uncertain Clinical Significance	LRP2	Autosomal Recessive	c.3355 C>A	p.H1119N		2: 170101278	Heterozygous	Variant of uncertain significance	Unsolved
327	Endocrinology	Short Stature	Chromosomal Microarray (CMA)	Negative Findings									Solved
327	Endocrinology	Short Stature	Custom Exome-Based Panel	Positive Findings	ACAN	Autosomal Dominant/Recessive	c.902 G>A	p.W301X	NM_013227.3	15: 89386730	Heterozygous	Pathogenic	Solved
328	Nephrology and Hypertension	Glomerular (FSGS)
329	Allergy and Immunology	Primary Immune Deficiency (PID)	Targeted NGS Panel	Positive Findings	SI	Unknown	c.373+1G>A	Splice donor	NM_001041.3	NA	Heterozygous	Likely pathogenic	Unsolved
329	Allergy and Immunology	Primary Immune Deficiency (PID)	Targeted NGS Panel	Positive Findings	DSG1	Unknown	c.3088G>A	p.Ala1030Thr	NM_001942.3	NA	Heterozygous	Variant of uncertain significance	Unsolved
329	Allergy and Immunology	Primary Immune Deficiency (PID)	Targeted NGS Panel	Positive Findings	SLX4	Unknown	c.4706T>C	p.Met1569Thr	NM_032444.2	NA	Heterozygous	Variant of uncertain significance	Unsolved
329	Allergy and Immunology	Primary Immune Deficiency (PID)	Targeted NGS Panel	Positive Findings	TFRC	Unknown	c.463C>T	p.Arg155Cys	NM_003234.3	NA	Heterozygous	Variant of uncertain significance	Unsolved
329	Allergy and Immunology	Primary Immune Deficiency (PID)	Targeted NGS Panel	Positive Findings	TPP2	Unknown	c.736G>A	p.Val246Ile	NM_003291.2	NA	Heterozygous	Variant of uncertain significance	Unsolved
330	Allergy and Immunology	Primary Immune Deficiency (PID)	Targeted NGS Panel	Positive Findings	PRF1		c.666C>A	p.His222Gln	NM_001083116.1		Heterozygous	Pathogenic	Unsolved
330	Allergy and Immunology	Primary Immune Deficiency (PID)	Targeted NGS Panel	Positive Findings	IL12RB2		c.212A>G	p.Tyr71Cys	NM_001559.2		Heterozygous	Variant of uncertain significance	Unsolved
330	Allergy and Immunology	Primary Immune Deficiency (PID)	Targeted NGS Panel	Positive Findings	IL23R		c.956-1G>A	Splice acceptor	NM_144701.2		Heterozygous	Variant of uncertain significance	Unsolved
330	Allergy and Immunology	Primary Immune Deficiency (PID)	Targeted NGS Panel	Positive Findings	IL6ST		c.2564A>G	p.His855Arg	NM_002184.3		Heterozygous	Variant of uncertain significance	Unsolved
330	Allergy and Immunology	Primary Immune Deficiency (PID)	Targeted NGS Panel	Positive Findings	PRKDC		c.11806G>A	p.Gly3936Ser	NM_006904.6		Heterozygous	Variant of uncertain significance	Unsolved
330	Allergy and Immunology	Primary Immune Deficiency (PID)	Targeted NGS Panel	Positive Findings	RBCK1		c.1029G>A	Silent	NM_031229.3		Heterozygous	Variant of uncertain significance	Unsolved
331	Allergy and Immunology	Primary Immune Deficiency (PID)	Targeted NGS Panel	Positive Findings	ADA	Unknown	c.7C>T	p.Gln3*	NM_000022.2		Homozygous	Pathogenic	Solved
331	Allergy and Immunology	Primary Immune Deficiency (PID)	Targeted NGS Panel	Positive Findings	ATM	Unknown	c.1370G>T	p.Arg457Leu	NM_000051.3		Heterozygous	Variant of uncertain significance	Solved
331	Allergy and Immunology	Primary Immune Deficiency (PID)	Targeted NGS Panel	Positive Findings	C3	Unknown	c.925G>A	p.Asp309Asn	NM_000064.3		Heterozygous	Variant of uncertain significance	Solved
331	Allergy and Immunology	Primary Immune Deficiency (PID)	Targeted NGS Panel	Positive Findings	CR2	Unknown	c.2495G>A	p.Ser832Asn	NM_001006658.2		Heterozygous	Variant of uncertain significance	Solved
331	Allergy and Immunology	Primary Immune Deficiency (PID)	Targeted NGS Panel	Positive Findings	CIITA	Unknown	c.3344G>A	p.Ser1115Asn	NM_000246.3		Heterozygous	Variant of uncertain significance	Solved
331	Allergy and Immunology	Primary Immune Deficiency (PID)	Targeted NGS Panel	Positive Findings	IL23R	Unknown	c.704T>A	p.Val235Glu	NM_144701.2		Heterozygous	Variant of uncertain significance	Solved
331	Allergy and Immunology	Primary Immune Deficiency (PID)	Targeted NGS Panel	Positive Findings	ITGB2	Unknown	c.1979G>A	p.Arg660Lys	NM_000211.4		Heterozygous	Variant of uncertain significance	Solved
331	Allergy and Immunology	Primary Immune Deficiency (PID)	Targeted NGS Panel	Positive Findings	JAK3	Unknown	c.1794G>C	p.Met598Ile	NM_000215.3		Heterozygous	Variant of uncertain significance	Solved
331	Allergy and Immunology	Primary Immune Deficiency (PID)	Targeted NGS Panel	Positive Findings	MSN	Unknown	c.1038G>C	p.Glu346Asp	NM_002444.2		Hemizygous	Variant of uncertain significance	Solved
331	Allergy and Immunology	Primary Immune Deficiency (PID)	Targeted NGS Panel	Positive Findings	NLRC4	Unknown	c.129C>T	Silent	NM_021209.4		Heterozygous	Variant of uncertain significance	Solved
332	Nephrology and Hypertension	Glomerular (FSGS)	Targeted NGS Panel	Uncertain Clinical Significance	PKD1	Autosomal Dominant	c.8750 C>T	p.A2917V	NM_001009944.2	16: 2153308	Heterozygous	Variant of uncertain significance	Unsolved
332	Nephrology and Hypertension	Glomerular (FSGS)	Targeted NGS Panel	Uncertain Clinical Significance	ANKS6	Autosomal Recessive	c.1228 C?G	p.L410V	NA	9: 101542611	Heterozygous	Variant of uncertain significance	Unsolved
332	Nephrology and Hypertension	Glomerular (FSGS)	Targeted NGS Panel	Negative Findings									Unsolved
333	Nephrology and Hypertension	Glomerular (FSGS)	Targeted NGS Panel	Positive Findings	TRPC6	Autosomal Dominant	c.325 G>A	p.G109S	NM_004621.5	11: 101375375	Heterozygous	Likely pathogenic	Solved
333	Nephrology and Hypertension	Glomerular (FSGS)	Targeted NGS Panel	Positive Findings	CUBN	Autosomal Recessive	c.6538 G>A	p.A2180T		10: 16967348	Heterozygous	Variant of uncertain significance	Solved
333	Nephrology and Hypertension	Glomerular (FSGS)	Targeted NGS Panel	Positive Findings	ITGB4	Autosomal Recessive	c.5091 C>T	p.H1697=		17: 73753363	Heterozygous	Variant of uncertain significance	Solved
334	Nephrology and Hypertension	Glomerular (FSGS)	Targeted NGS Panel	Negative Findings									Unsolved
334	Nephrology and Hypertension	Glomerular (FSGS)	Targeted NGS Panel	Negative Findings									Unsolved
335	Endocrinology	Short Stature	Chromosomal Microarray (CMA)	Positive Findings									Solved
336	Endocrinology	Maturity Onset Diabetes of the Young (MODY)	Custom Exome-Based Panel	Positive Findings	HNF1A	Autosomal Dominant	c.1340 C>T	p.(P447L)	NM_000545.5	12: 121435307	Heterozygous	Pathogenic	Solved
336	Endocrinology	Maturity Onset Diabetes of the Young (MODY)	Custom Exome-Based Panel	Positive Findings	BLK	Autosomal Dominant	c.473-7 C>G	p.?	NM_001715.2	8: 11412245	Heterozygous	Pathogenic	Solved
337	Pulmonary Medicine	Idiopathic Pulmonary Fibrosis (IPF)	Flow FISH	Negative Findings									Unsolved
337	Pulmonary Medicine	Idiopathic Pulmonary Fibrosis (IPF)	Custom Exome-Based Panel	Uncertain Clinical Significance									Unsolved
338	Rheumatology	Auto-inflammatory Syndromes	Custom Exome-Based Panel	Uncertain Clinical Significance	ADA	Autosomal Recessive	c.591T>A	p.H197Q	NM_000022.2	20: 43252858	Heterozygous	Variant of uncertain significance	Unsolved
339	Allergy and Immunology	Primary Immune Deficiency (PID)	Targeted NGS Panel	Uncertain Clinical Significance	CARD11	Unknown	c.2795G>A	p.Arg932Gln	NM_032415.5	NA	Heterozygous	Variant of uncertain significance	Unsolved
339	Allergy and Immunology	Primary Immune Deficiency (PID)	Targeted NGS Panel	Uncertain Clinical Significance	EPG5	Unknown	c.4766G>A	p.Ser1589Asn	NM_020964.2	NA	Heterozygous	Variant of uncertain significance	Unsolved
339	Allergy and Immunology	Primary Immune Deficiency (PID)	Targeted NGS Panel	Uncertain Clinical Significance	IKBKB	Unknown	c.2104G>A	p.Ala702Thr	NM_001556.2	NA	Heterozygous	Variant of uncertain significance	Unsolved
339	Allergy and Immunology	Primary Immune Deficiency (PID)	Targeted NGS Panel	Uncertain Clinical Significance	NLRP12	Unknown	c.828C>T	Silent	NM_144687.3	NA	Heterozygous	Variant of uncertain significance	Unsolved
339	Allergy and Immunology	Primary Immune Deficiency (PID)	Targeted NGS Panel	Uncertain Clinical Significance	TNFRSF11A	Unknown	c.394G>A	p.Glu132Lys	NM_003839.3	NA	Heterozygous	Variant of uncertain significance	Unsolved
339	Allergy and Immunology	Primary Immune Deficiency (PID)	Targeted NGS Panel	Uncertain Clinical Significance	TOP2B	Unknown	c.3662A>G	p.Lys1221Arg	NM_001068.3	NA	Heterozygous	Variant of uncertain significance	Unsolved
340	Rheumatology	Auto-inflammatory Syndromes	Custom Exome-Based Panel	Uncertain Clinical Significance	PRF1	Autosomal Recessive	c.272 C>T	p.A91V	NM_001083116	NA	Heterozygous	Risk allele	Unsolved
341	Neurology	Neuromuscular Diseases	Targeted Variant	Negative Findings									Unsolved
342	Rheumatology	Auto-inflammatory Syndromes	Custom Exome-Based Panel	Uncertain Clinical Significance	AICDA	Autosomal Recessive	c.22 C>T	p.(R8W)	NM_020661.2	12: 8759595	Heterozygous	Variant of uncertain significance	Unsolved
342	Rheumatology	Auto-inflammatory Syndromes	Custom Exome-Based Panel	Uncertain Clinical Significance	PRF1	Autosomal Recessive	c.272 C>T	p.(A91V)	NM_001083116.1	NA	Heterozygous	Risk allele	Unsolved
343	Medical Oncology	Soft Tissue and Bone Sarcoma	Targeted NGS Panel	Negative Findings									Unsolved
344	Nephrology and Hypertension	Cysts	Targeted NGS Panel	Positive Findings	PKD1	Autosomal Dominant	c.10938delA	p.R3647GfsX37	NM_001009944.2	16: 2143623	Heterozygous	Pathogenic	Solved
344	Nephrology and Hypertension	Cysts	Targeted NGS Panel	Positive Findings	WDR35	Autosomal Recessive	c.2696 A>G	p.N899S		2: 20132204	Heterozygous	Variant of uncertain significance	Solved
345	Allergy and Immunology	Primary Immune Deficiency (PID)	Targeted NGS Panel	Positive Findings	C8A	Unknown	c.1270C>T	p.Arg424*	NM_000562.2		Homozygous	Pathogenic	Likely Solved - Follow-up needed
345	Allergy and Immunology	Primary Immune Deficiency (PID)	Targeted NGS Panel	Positive Findings	G6PD	Unknown	c.871G>A	p.Val291Met	NM_001042351.2		Hemizygous	Pathogenic	Likely Solved - Follow-up needed
345	Allergy and Immunology	Primary Immune Deficiency (PID)	Targeted NGS Panel	Positive Findings	BACH2	Unknown	c.1534C>A	p.Pro512Thr	NM_021813.3		Heterozygous	Variant of uncertain significance	Likely Solved - Follow-up needed
345	Allergy and Immunology	Primary Immune Deficiency (PID)	Targeted NGS Panel	Positive Findings	CARMIL2	Unknown	c.3314A>G	p.Lys1105Arg	NM_001013838.1		Homozygous	Variant of uncertain significance	Likely Solved - Follow-up needed
345	Allergy and Immunology	Primary Immune Deficiency (PID)	Targeted NGS Panel	Positive Findings	IRF8	Unknown	c.1030G>T	p.Gly344Cys	NM_002163.2		Heterozygous	Variant of uncertain significance	Likely Solved - Follow-up needed
345	Allergy and Immunology	Primary Immune Deficiency (PID)	Targeted NGS Panel	Positive Findings	NBAS	Unknown	c.448G>T	p.Ala150Ser	NM_015909.3		Heterozygous	Variant of uncertain significance	Likely Solved - Follow-up needed
345	Allergy and Immunology	Primary Immune Deficiency (PID)	Targeted NGS Panel	Positive Findings	POLE	Unknown	c.167C>T	p.Pro56Leu	NM_006231.3		Heterozygous	Variant of uncertain significance	Likely Solved - Follow-up needed
345	Allergy and Immunology	Primary Immune Deficiency (PID)	Targeted NGS Panel	Positive Findings	SLC5A1	Unknown	c.1693A>G	p.Asn565Asp	NM_000343.3		Heterozygous	Variant of uncertain significance	Likely Solved - Follow-up needed
345	Allergy and Immunology	Primary Immune Deficiency (PID)	Targeted NGS Panel	Positive Findings	TLR3	Unknown	c.1793T>C	p.Leu598Ser	NM_003265.2		Homozygous	Variant of uncertain significance	Likely Solved - Follow-up needed
346	Rheumatology	Auto-inflammatory Syndromes	Targeted NGS Panel	Positive Findings	PMM2	Unknown	c.422G>A	p.Arg141His	NM_000303.2	NA	Heterozygous	Pathogenic	Unsolved
346	Rheumatology	Auto-inflammatory Syndromes	Targeted NGS Panel	Positive Findings	AIRE	Unknown	Gain	Entire coding sequen	NM_000383.3	NA		Variant of uncertain significance	Unsolved
346	Rheumatology	Auto-inflammatory Syndromes	Targeted NGS Panel	Positive Findings	ICOSLG	Unknown	Gain	Entire coding sequen	NM_015259.5	NA		Variant of uncertain significance	Unsolved
346	Rheumatology	Auto-inflammatory Syndromes	Targeted NGS Panel	Positive Findings	IFNAR1	Unknown	Gain	Entire coding sequen	NM_000629.2			Variant of uncertain significance	Unsolved
346	Rheumatology	Auto-inflammatory Syndromes	Targeted NGS Panel	Positive Findings	IFNAR2	Unknown	Gain	Entire coding sequen	NM_207585.2			Variant of uncertain significance	Unsolved
346	Rheumatology	Auto-inflammatory Syndromes	Targeted NGS Panel	Positive Findings	IFNGR2	Unknown	Gain	Entire coding sequen	NM_005534.3			Variant of uncertain significance	Unsolved
346	Rheumatology	Auto-inflammatory Syndromes	Targeted NGS Panel	Positive Findings	IL10RB	Unknown	Gain	Entire coding sequen	NM_000628.4		Heterozygous	Variant of uncertain significance	Unsolved
346	Rheumatology	Auto-inflammatory Syndromes	Targeted NGS Panel	Positive Findings	ISG15	Unknown	c.319C>G	p.Leu107Val	NM_005101.3		Heterozygous	Variant of uncertain significance	Unsolved
346	Rheumatology	Auto-inflammatory Syndromes	Targeted NGS Panel	Positive Findings	ITGB2	Unknown	Gain	Entire coding sequen	NM_000211.4			Variant of uncertain significance	Unsolved
346	Rheumatology	Auto-inflammatory Syndromes	Targeted NGS Panel	Positive Findings	UNC93B1	Unknown	Gain	Exons 10-11	NM_030930.3			Variant of uncertain significance	Unsolved
347	Nephrology and Hypertension	Congenital Anomalies of Kidney and Urinary Tract (CAKUT)	Targeted Variant	Negative Findings									Unsolved
348	Nephrology and Hypertension	Congenital Anomalies of Kidney and Urinary Tract (CAKUT)	Custom Exome-Based Panel	Uncertain Clinical Significance	SLC12A3	Autosomal Recessive	c.1196_1202dupGTGATG	p.S402X	NM_000339.2	16: 56913006	Heterozygous	Pathogenic	Likely Solved - Follow-up needed
348	Nephrology and Hypertension	Congenital Anomalies of Kidney and Urinary Tract (CAKUT)	Targeted NGS Panel	Uncertain Clinical Significance	SLC12A3	Autosomal Recessive	c.434 G>A	p.R145H	NM_000339.2	16: 56902213	Heterozygous	Variant of uncertain significance	Likely Solved - Follow-up needed
348	Nephrology and Hypertension	Congenital Anomalies of Kidney and Urinary Tract (CAKUT)	Targeted NGS Panel	Uncertain Clinical Significance	DIS3L2	Unknown	c.301G>T	p.Ala101Ser	MN_152383.4		Heterozygous	Variant of uncertain significance	Likely Solved - Follow-up needed
349	Pulmonary Medicine	Idiopathic Pulmonary Fibrosis (IPF)	Custom Exome-Based Panel	Negative Findings									Unsolved
349	Pulmonary Medicine	Idiopathic Pulmonary Fibrosis (IPF)	Custom Exome-Based Panel	Negative Findings									Unsolved
350	Rheumatology	Auto-inflammatory Syndromes	Custom Exome-Based Panel	Uncertain Clinical Significance	AP3B1	Autosomal Recessive	c.1198 G>C	p.(A400P)	NM_003664.3	5: 77461466	Heterozygous	Variant of uncertain significance	Unsolved
350	Rheumatology	Auto-inflammatory Syndromes	Custom Exome-Based Panel	Uncertain Clinical Significance	DOCK8	Autosomal Recessive	c.4774 T>C	p.(F1592L)	NM_203447.3	9: 432313	Heterozygous	Variant of uncertain significance	Unsolved
351	Endocrinology	Maturity Onset Diabetes of the Young (MODY)	ExonArray (Del/Dup)	Negative Findings									Unsolved
351	Endocrinology	Maturity Onset Diabetes of the Young (MODY)	Custom Exome-Based Panel	Uncertain Clinical Significance	AKT2	Autosomal Dominant	c.733 C>T	p.(R245C)	NM_001626.5	19: 40743974	Heterozygous	Variant of uncertain significance	Unsolved
351	Endocrinology	Maturity Onset Diabetes of the Young (MODY)	Custom Exome-Based Panel	Uncertain Clinical Significance	HNF4A	Autosomal Dominant	c.49 G>A	p.(D17N)	NM_175914.3	20: 42984493	Heterozygous	Variant of uncertain significance	Unsolved
351	Endocrinology	Maturity Onset Diabetes of the Young (MODY)	Custom Exome-Based Panel	Uncertain Clinical Significance	LRBA	Autosomal Recessive	c.6881 A>T	p.(D2294V)	NM_006726.4	4: 151357949	Heterozygous	Variant of uncertain significance	Unsolved
351	Endocrinology	Maturity Onset Diabetes of the Young (MODY)	Custom Exome-Based Panel	Uncertain Clinical Significance	MNX1	Autosomal Dominant	c.1171 C>T	p.(P391S)	NM_005515.3	7: 156798249	Heterozygous	Variant of uncertain significance	Unsolved
351	Endocrinology	Maturity Onset Diabetes of the Young (MODY)	Custom Exome-Based Panel	Uncertain Clinical Significance	PRKAG3	Unknown	c.836 G>C	p.(G279A)	NM_017431.2	2: 219692337	Heterozygous	Variant of uncertain significance	Unsolved
352	Pulmonary Medicine	Idiopathic Pulmonary Fibrosis (IPF)	Flow FISH	Negative Findings									Unsolved
352	Pulmonary Medicine	Idiopathic Pulmonary Fibrosis (IPF)	Custom Exome-Based Panel	Negative Findings									Unsolved
353	Nephrology and Hypertension	Cysts	Chromosomal Microarray (CMA)	Negative Findings									Unsolved
353	Nephrology and Hypertension	Cysts	Custom Exome-Based Panel	Negative Findings									Unsolved
354	Nephrology and Hypertension	Glomerular (FSGS)	Custom Genome-Based Panel	Uncertain Clinical Significance	FAT1	Autosomal Recessive	c.12035 C>T	p.(T4012M)		4: 187521120	Heterozygous	Variant of uncertain significance	Unsolved
354	Nephrology and Hypertension	Glomerular (FSGS)	Targeted NGS Panel	Uncertain Clinical Significance	NPHS1	Autosomal Recessive	c.14 C>T	p.(T5M)		19: 36342726	Heterozygous	Variant of uncertain significance	Unsolved
354	Nephrology and Hypertension	Glomerular (FSGS)	Targeted NGS Panel	Uncertain Clinical Significance	NUP205	Unknown	c.2275-16_2275-6deli	p.?		7: 135285602	Heterozygous	Variant of uncertain significance	Unsolved
354	Nephrology and Hypertension	Glomerular (FSGS)	Targeted NGS Panel	Uncertain Clinical Significance	NOTCH2	Autosomal Dominant	c.3451G>A	p.Asp1151Asn	NM_024408.3		Heterozygous	Variant of uncertain significance	Unsolved
355	Nephrology and Hypertension	Congenital Anomalies of Kidney and Urinary Tract (CAKUT)	Targeted NGS Panel										Unsolved
356	Nephrology and Hypertension	Glomerular (FSGS)	Targeted NGS Panel	Uncertain Clinical Significance	ITGB4	Autosomal Dominant/Recessive	c.2701 C>T	p.(L901F)	NM_001005731.1	17: 73738489	Heterozygous	Variant of uncertain significance	Unsolved
356	Nephrology and Hypertension	Glomerular (FSGS)	Targeted NGS Panel	Uncertain Clinical Significance	APOL1	Unknown	c.1164_1169del	p.(N388_Y389del)	NM_003661.3	NA	Heterozygous	Risk allele	Unsolved
356	Nephrology and Hypertension	Glomerular (FSGS)	Targeted NGS Panel	Uncertain Clinical Significance	KANK2	Autosomal Recessive	c.332 A>G	p.(Y111C)	NA	19: 11304424	Heterozygous	Variant of uncertain significance	Unsolved
356	Nephrology and Hypertension	Glomerular (FSGS)	Targeted NGS Panel	Uncertain Clinical Significance	MYO1E	Autosomal Recessive	c.910+4 C>T	p.?	NA	15: 59515254	Heterozygous	Variant of uncertain significance	Unsolved
357	Medical Oncology	Soft Tissue and Bone Sarcoma	Targeted NGS Panel	Negative Findings									Unsolved
358	Medical Oncology	Soft Tissue and Bone Sarcoma	Targeted NGS Panel	Uncertain Clinical Significance	SDHA	Autosomal Dominant	c.1724C>T	p.Ala575Val	NM_004168.3		Heterozygous	Variant of uncertain significance	Unsolved
359	Allergy and Immunology	Primary Immune Deficiency (PID)	Targeted NGS Panel	Uncertain Clinical Significance	POLR3A	Unknown	c.2564G>A	p.Arg855Gln	NM_007055.3	NA	Heterozygous	Variant of uncertain significance	Unsolved
360	Physical Medicine and Rehabilitation	Cerebral Palsy	Chromosomal Microarray (CMA)	Uncertain Clinical Significance	ITPR1	Autosomal Dominant	c.2737G>A	p.VAL913Met	NM_002222.5		Heterozygous	Variant of uncertain significance	Unsolved
360	Physical Medicine and Rehabilitation	Cerebral Palsy	Targeted NGS Panel	Uncertain Clinical Significance	POLG	Autosomal Recessive	c.1760C>T	p.Pro587Leu	NM_002693.2		Heterozygous	Variant of uncertain significance	Unsolved
360	Physical Medicine and Rehabilitation	Cerebral Palsy	Targeted NGS Panel	Uncertain Clinical Significance	POLG	Autosomal Recessive	c.752C>T	p.Thr251Ile	NM_002693.2		Heterozygous	Variant of uncertain significance	Unsolved
360	Physical Medicine and Rehabilitation	Cerebral Palsy	Targeted NGS Panel	Negative Findings									Unsolved
361	Nephrology and Hypertension	Glomerular (FSGS)	Custom Exome-Based Panel	Uncertain Clinical Significance	NPHS1	Autosomal Recessive	c.139del	p.(A47Pfs*81)	NM_004646.3	19: 36342498	Heterozygous	Pathogenic	Solved
361	Nephrology and Hypertension	Glomerular (FSGS)	Custom Exome-Based Panel	Uncertain Clinical Significance	NPHS1	Autosomal Recessive	c.[2072-6C>G;1555C>T	p.[(P519S)]	NM_004646.3	19: 36336982	Heterozygous	Likely pathogenic	Solved
362	Rheumatology	Auto-inflammatory Syndromes	Custom Exome-Based Panel	Uncertain Clinical Significance	EGFR	Autosomal Recessive	c.2039 G>A	p.R680Q	NM_005228.3	7: 55240795	Heterozygous	Variant of uncertain significance	Unsolved
362	Rheumatology	Auto-inflammatory Syndromes	Custom Exome-Based Panel	Uncertain Clinical Significance	IL10	Unknown	c.43 G>A	p.G15R	NM_000572.2	1: 206945738	Heterozygous	Variant of uncertain significance	Unsolved
363	Allergy and Immunology	Primary Immune Deficiency (PID)	Targeted NGS Panel	Positive Findings	NFKB1	Unknown	c.2580_2581delinsC	p.Met860Ilefs*18	NM_003998.3		Heterozygous	Pathogenic	Solved
363	Allergy and Immunology	Primary Immune Deficiency (PID)	Targeted NGS Panel	Positive Findings	NOD2	Unknown	c.2104C>T	p.Arg702Trp	NM_022162.2		Heterozygous	Risk allele	Solved
363	Allergy and Immunology	Primary Immune Deficiency (PID)	Targeted NGS Panel	Positive Findings	TNFRSF13B	Unknown	c.310T>C	p.Cys104Arg	NM_012452.2		Heterozygous	Likely pathogenic	Solved
363	Allergy and Immunology	Primary Immune Deficiency (PID)	Targeted NGS Panel	Positive Findings	IL17RA	Unknown	c.2462C>T	p.Pro821Leu	NM_014339.6		Heterozygous	Variant of uncertain significance	Solved
363	Allergy and Immunology	Primary Immune Deficiency (PID)	Targeted NGS Panel	Positive Findings	LYST	Unknown	c.6727A>G	p.Ile2243Val	NM_000081.3		Heterozygous	Variant of uncertain significance	Solved
363	Allergy and Immunology	Primary Immune Deficiency (PID)	Targeted NGS Panel	Positive Findings	MKL1	Unknown	c.1492G>C	p.Val498Leu	NM_020831.4		Heterozygous	Variant of uncertain significance	Solved
363	Allergy and Immunology	Primary Immune Deficiency (PID)	Targeted NGS Panel	Positive Findings	STX11	Unknown	c.616G>A	p.Glu206Lys	NM_003764.3		Heterozygous	Variant of uncertain significance	Solved
364	Neurology	Neuromuscular Diseases	Targeted Variant	Negative Findings									Unsolved
365	Neurology	Neuromuscular Diseases	ExonArray (Del/Dup)	Negative Findings									Solved
366	Medical Oncology	Soft Tissue and Bone Sarcoma	Targeted NGS Panel	Negative Findings									Unsolved
367	Medical Oncology	Soft Tissue and Bone Sarcoma	Targeted NGS Panel	Negative Findings									Unsolved
368	Neurology	Neuromuscular Diseases	Targeted Variant	Negative Findings									Solved
368	Neurology	Neuromuscular Diseases	Targeted NGS Panel	Negative Findings									Solved
368	Neurology	Neuromuscular Diseases	Targeted Variant	Positive Findings	SCN4A	Autosomal Dominant	c.2095G>A	p.A699T (Ala699Thr)			Heterozygous	Likely pathogenic	Solved
368	Neurology	Neuromuscular Diseases	Targeted Variant	Positive Findings	DYSF		c.95A>G	p.K32R (Lys32Arg)			Heterozygous	Variant of uncertain significance	Solved
369	Medical Oncology	Soft Tissue and Bone Sarcoma	Targeted NGS Panel	Uncertain Clinical Significance	RECQL4	Autosomal Recessive	c.3430C>T	p.Arg1144Cys	NM_004260.3		Heterozygous	Variant of uncertain significance	Unsolved
370	Endocrinology	Maturity Onset Diabetes of the Young (MODY)	ExonArray (Del/Dup)	Negative Findings									Unsolved
370	Endocrinology	Maturity Onset Diabetes of the Young (MODY)	Custom Exome-Based Panel	Uncertain Clinical Significance	PRKAG2	Autosomal Dominant	c.455 G>A	p.(R152H)	NM_016203.3	7: 151478249	Heterozygous	Variant of uncertain significance	Unsolved
371	Allergy and Immunology	Primary Immune Deficiency (PID)	Targeted NGS Panel	Uncertain Clinical Significance	DOCK2	Autosomal Recessive	c.4894C>T	p.Arg1632Cys	NM_004946.2		Heterozygous	Variant of uncertain significance	Unsolved
371	Allergy and Immunology	Primary Immune Deficiency (PID)	Targeted NGS Panel	Uncertain Clinical Significance	MKL1	Unknown	c.1399G>A	p.Asp467Asn	NM_020831.4		Heterozygous	Variant of uncertain significance	Unsolved
371	Allergy and Immunology	Primary Immune Deficiency (PID)	Targeted NGS Panel	Uncertain Clinical Significance	MTHFD1	Autosomal Recessive	c.1205A>C	p.Tyr402Ser	NM_005956.3		Heterozygous	Variant of uncertain significance	Unsolved
371	Allergy and Immunology	Primary Immune Deficiency (PID)	Targeted NGS Panel	Uncertain Clinical Significance	TONSL	Autosomal Recessive	c.1759G>A	p.Ala587Thr	NM_013432.4		Heterozygous	Variant of uncertain significance	Unsolved
372	Endocrinology	Maturity Onset Diabetes of the Young (MODY)	ExonArray (Del/Dup)	Negative Findings									Unsolved
372	Endocrinology	Maturity Onset Diabetes of the Young (MODY)	Custom Exome-Based Panel	Uncertain Clinical Significance	FOXP3	X-linked	c.851 C>T	p.(A284V)	NM_014009.3	X: 49110494	Hemizygous	Variant of uncertain significance	Unsolved
373	Nephrology and Hypertension	Glomerular (FSGS)	Targeted NGS Panel	Uncertain Clinical Significance	CUBN	Autosomal Recessive	c.5926+5 G>A	p.?		10: 16979586	Heterozygous	Variant of uncertain significance	Unsolved
373	Nephrology and Hypertension	Glomerular (FSGS)	Targeted NGS Panel	Uncertain Clinical Significance	NEIL1	Unknown	c.72_73insAGGC	p.(G25Rfs*14)		15: 75641318	Heterozygous	Variant of uncertain significance	Unsolved
374	Nephrology and Hypertension	Cysts	Targeted NGS Panel	Uncertain Clinical Significance	PKD1	Autosomal Dominant	c.4147 G>A	p.(V1383I)	NM_001009944.2	16: 2161021	Heterozygous	Variant of uncertain significance	Solved
374	Nephrology and Hypertension	Cysts	Targeted NGS Panel	Uncertain Clinical Significance	PKD2	Autosomal Dominant	c.1829 C>T	p.(A610V)	NM_000297.3	4: 88977350	Heterozygous	Variant of uncertain significance	Solved
375	Gastroenterology and Hepatology	Inflammatory Bowel Disease (IBD)	Targeted NGS Panel	Positive Findings	NCF2	Unknown	c.1000+1G>A	Splice Donor	NM_000433.3		Heterozygous	Likely pathogenic	Unsolved
375	Gastroenterology and Hepatology	Inflammatory Bowel Disease (IBD)	Targeted NGS Panel	Positive Findings	DUOX2	Unknown	c.3509A>C	p.Asn1170Thr	NM_014080.4		Heterozygous	Variant of uncertain significance	Unsolved
376	Pulmonary Medicine	Idiopathic Pulmonary Fibrosis (IPF)	Custom Exome-Based Panel
377	Physical Medicine and Rehabilitation	Cerebral Palsy
378	Gastroenterology and Hepatology	Inflammatory Bowel Disease (IBD)
379	Gastroenterology and Hepatology	Cholangiocarcinoma with or without PSC (CCA)	Targeted NGS Panel	Positive Findings	CHEK2	Unknown	c.349A>G	p.Arg117Gly	NM_007194.3	NA	Heterozygous	Likely pathogenic	Likely Solved - Follow-up needed
379	Gastroenterology and Hepatology	Cholangiocarcinoma with or without PSC (CCA)	Targeted NGS Panel	Positive Findings	HOXB13	Unknown	c.251G>A	p.Gly84Glu	NM_006361.5	NA	Heterozygous	Risk allele	Likely Solved - Follow-up needed
380	Nephrology and Hypertension	Glomerular (FSGS)	Targeted NGS Panel	Uncertain Clinical Significance	COL4A3	Autosomal Dominant/Recessive	c.689G>A	p.G230D	NM_000091.4		Heterozygous	Variant of uncertain significance	Likely Solved - Follow-up needed
380	Nephrology and Hypertension	Glomerular (FSGS)	Custom Exome-Based Panel	Negative Findings									Likely Solved - Follow-up needed
381	Pulmonary Medicine	Idiopathic Pulmonary Fibrosis (IPF)	Custom Exome-Based Panel
381	Pulmonary Medicine	Idiopathic Pulmonary Fibrosis (IPF)	Custom Exome-Based Panel
382	Allergy and Immunology	Primary Immune Deficiency (PID)	Flow FISH	Uncertain Clinical Significance	CLCN7	Unknown	c.2255C>T	p.Ala752Val	NM_001287.5	NA	Heterozygous	Variant of uncertain significance	Unsolved
382	Allergy and Immunology	Primary Immune Deficiency (PID)	Targeted NGS Panel	Uncertain Clinical Significance	RFXAP	Unknown	c.543G>C	p.Gln181His	NM_000538.3	NA	Heterozygous	Variant of uncertain significance	Unsolved
382	Allergy and Immunology	Primary Immune Deficiency (PID)	Targeted NGS Panel	Negative Findings									Unsolved
383	Endocrinology	Maturity Onset Diabetes of the Young (MODY)	Custom Exome-Based Panel
383	Endocrinology	Maturity Onset Diabetes of the Young (MODY)	Custom Exome-Based Panel
384	Endocrinology	Short Stature	Chromosomal Microarray (CMA)	Negative Findings									Solved
384	Endocrinology	Short Stature	Custom Exome-Based Panel	Positive Findings	SHOX	X-linked	c.457 C>G	p.(R153G)	NM_000451.3	X: 595532	Heterozygous	Likely pathogenic	Solved
384	Endocrinology	Short Stature	Custom Exome-Based Panel	Positive Findings	STAT5B	Autosomal Recessive	c.1917 G>C	p.(M639I)	NM_012448.3	17: 40359736	Heterozygous	Variant of uncertain significance	Solved
385	Rheumatology	Auto-inflammatory Syndromes	Custom Exome-Based Panel
386	Medical Oncology	Soft Tissue and Bone Sarcoma
387	Nephrology and Hypertension	Glomerular (FSGS)	Targeted NGS Panel	Uncertain Clinical Significance	CUBN	Autosomal Recessive	c.8593 G>A	p.(V2865M)	NA	10: 16941000	Heterozygous	Variant of uncertain significance	Unsolved
388	Nephrology and Hypertension	Electrolyte imbalance	ExonArray (Del/Dup)	Positive Findings	SLC12A3	Autosomal Recessive	c.1844 C>T	p.(S615L)	NM_000339.2	16: 56919195	Heterozygous	Pathogenic	Unsolved
388	Nephrology and Hypertension	Electrolyte imbalance	Targeted NGS Panel	Positive Findings	EGF	Unknown	c.662 G>C	p.(R221T)		4: 110865150	Heterozygous	Variant of uncertain significance	Unsolved
388	Nephrology and Hypertension	Electrolyte imbalance	Targeted NGS Panel	Positive Findings	KCNJ10	Autosomal Recessive	c.148 C>T	p.(L50F)		1: 160012175	Heterozygous	Variant of uncertain significance	Unsolved
388	Nephrology and Hypertension	Electrolyte imbalance	Targeted NGS Panel	Negative Findings									Unsolved
389	Endocrinology	Pituitary Adenoma	Targeted NGS Panel	Negative Findings									Unsolved
389	Endocrinology	Pituitary Adenoma	Targeted NGS Panel	Negative Findings									Unsolved
390	Rheumatology	Auto-inflammatory Syndromes	Targeted NGS Panel	Uncertain Clinical Significance	DNASE1L3	Unknown	c.1A>T	p.Met1?	NM_004944.3	NA	Heterozygous	Variant of uncertain significance	Unsolved
390	Rheumatology	Auto-inflammatory Syndromes	Targeted NGS Panel	Uncertain Clinical Significance	ICOS	Unknown	c.401A>C	p.Gln134Pro	NM_012092.3	NA	Heterozygous	Variant of uncertain significance	Unsolved
390	Rheumatology	Auto-inflammatory Syndromes	Targeted NGS Panel	Uncertain Clinical Significance	PLCG2	Unknown	c.2306T>C	p.Met769Thr	NM_002661.4	NA	Heterozygous	Variant of uncertain significance	Unsolved
390	Rheumatology	Auto-inflammatory Syndromes	Targeted NGS Panel	Uncertain Clinical Significance	RFXAP	Unknown	Gain	Entire coding sequen	NM_000538.3	NA		Variant of uncertain significance	Unsolved
391	Medical Oncology	Soft Tissue and Bone Sarcoma	Targeted NGS Panel
392	Nephrology and Hypertension	Cysts	Targeted NGS Panel	Negative Findings									Unsolved
392	Nephrology and Hypertension	Cysts	Targeted NGS Panel	Uncertain Clinical Significance	PKD1	Autosomal Dominant	c.8293 C>T	p.(R2765C)	NM_001009944.2	16: 2153765	Heterozygous	Variant of uncertain significance	Unsolved
393	Gastroenterology and Hepatology	Cholestatic Liver Disease	Targeted NGS Panel
394	Infectious Diseases	Primary Immune Deficiency (PID)	Targeted NGS Panel	Positive Findings	TNFRSF1A	Unknown	c.123T>G	p.Asp41Glu	NM_001065.3	N/A	Heterozygous	Likely pathogenic	Unsolved
394	Infectious Diseases	Primary Immune Deficiency (PID)	Targeted NGS Panel	Positive Findings	NOD2	Unknown	c.2104C>T	p.Arg702Trp	NM_022162.2	N/A	Heterozygous	Risk allele	Unsolved
394	Infectious Diseases	Primary Immune Deficiency (PID)	Targeted NGS Panel	Positive Findings	AP3D1	Unknown	c.2593_2598del	p.Glu865_Lys866del	NM_001261826.1	N/A	Heterozygous	Variant of uncertain significance	Unsolved
394	Infectious Diseases	Primary Immune Deficiency (PID)	Targeted NGS Panel	Positive Findings	BTK	Unknown	c.1391G>T	p.Cys464Phe	NM_000061.2	N/A	Hemizygous	Variant of uncertain significance	Unsolved
394	Infectious Diseases	Primary Immune Deficiency (PID)	Targeted NGS Panel	Positive Findings	DIAPH1	Unknown	c.217G>A	p.Ala73Thr	NM_005219.4	N/A	Heterozygous	Variant of uncertain significance	Unsolved
394	Infectious Diseases	Primary Immune Deficiency (PID)	Targeted NGS Panel	Positive Findings	DNAJC21	Unknown	c.958G>A	p.Asp320Asn	NM_001012339.2	N/A	Heterozygous	Variant of uncertain significance	Unsolved
394	Infectious Diseases	Primary Immune Deficiency (PID)	Targeted NGS Panel	Positive Findings	PRKDC	Unknown	c.6269G>C	p.Arg2090Pro	NM_006904.6	N/A	Heterozygous	Variant of uncertain significance	Unsolved
394	Infectious Diseases	Primary Immune Deficiency (PID)	Targeted NGS Panel	Positive Findings	TMC6	Unknown	c.1456G>A	p.Ala486Thr	NM_007267.7	N/A	Heterozygous	Variant of uncertain significance	Unsolved
395	Nephrology and Hypertension	Cysts	Targeted NGS Panel
396	Nephrology and Hypertension	Glomerular (FSGS)	Targeted NGS Panel	Uncertain Clinical Significance	CUBN	Autosomal Recessive	c.5069 C>T	p.(A1690V)	NA	10: 16992011	Heterozygous	Variant of uncertain significance	Unsolved
396	Nephrology and Hypertension	Glomerular (FSGS)	Targeted NGS Panel	Uncertain Clinical Significance	NPHS2	Autosomal Recessive	c.686 G>A	p.(R229Q)	NA	1: 179526214	Heterozygous	Variant of uncertain significance	Unsolved
397	Endocrinology	Maturity Onset Diabetes of the Young (MODY)	ExonArray (Del/Dup)	Negative Findings									Solved
397	Endocrinology	Maturity Onset Diabetes of the Young (MODY)	Custom Exome-Based Panel	Positive Findings	INS	Autosomal Dominant/Recessive	c.163 C>T	p.(R55C)	NM_000207.2	11: 2182039	Heterozygous	Pathogenic	Solved
398	Allergy and Immunology	Primary Immune Deficiency (PID)	Targeted NGS Panel	Positive Findings	TNFRSF13B	Unknown	c.310T>C	p.Cys104Arg	NM_012452.2		Heterozygous	Likely pathogenic	Unsolved
398	Allergy and Immunology	Primary Immune Deficiency (PID)	Targeted NGS Panel	Positive Findings	BLNK	Unknown	c.758C>T	p.Thr253Met	NM_013314.3		Heterozygous	Variant of uncertain significance	Unsolved
398	Allergy and Immunology	Primary Immune Deficiency (PID)	Targeted NGS Panel	Positive Findings	DOCK8	Unknown	c.950G>A	p.Arg317Gln	NM_203447.3		Heterozygous	Variant of uncertain significance	Unsolved
398	Allergy and Immunology	Primary Immune Deficiency (PID)	Targeted NGS Panel	Positive Findings	DUOX2	Unknown	c.1686G>C	p.Trp562Cys	NM_014080.4		Heterozygous	Variant of uncertain significance	Unsolved
398	Allergy and Immunology	Primary Immune Deficiency (PID)	Targeted NGS Panel	Positive Findings	FASLG	Unknown	c.360G>C	p.Gln120His	NM_000639.2		Heterozygous	Variant of uncertain significance	Unsolved
398	Allergy and Immunology	Primary Immune Deficiency (PID)	Targeted NGS Panel	Positive Findings	HPS6	Unknown	c.254C>T	p.Pro85Leu	NM_024747.5		Heterozygous	Variant of uncertain significance	Unsolved
398	Allergy and Immunology	Primary Immune Deficiency (PID)	Targeted NGS Panel	Positive Findings	NFAT5	Unknown	c.1945G>A	p.Asp649Asn	NM_138714.3		Heterozygous	Variant of uncertain significance	Unsolved
398	Allergy and Immunology	Primary Immune Deficiency (PID)	Targeted NGS Panel	Positive Findings	SH3BP2	Unknown	c.823C>T	p.Arg275*	NM_003023.4		Heterozygous	Variant of uncertain significance	Unsolved
398	Allergy and Immunology	Primary Immune Deficiency (PID)	Targeted NGS Panel	Positive Findings	SLC46A1	Unknown	c.512T>A	p.Val171Asp	NM_080669.5		Heterozygous	Variant of uncertain significance	Unsolved
398	Allergy and Immunology	Primary Immune Deficiency (PID)	Targeted NGS Panel	Positive Findings	SLX4	Unknown	c.610C>G	p.Arg204Gly	NM_032444.2		Heterozygous	Variant of uncertain significance	Unsolved
399	Pulmonary Medicine	Idiopathic Pulmonary Fibrosis (IPF)	Flow FISH	Negative Findings									Unsolved
399	Pulmonary Medicine	Idiopathic Pulmonary Fibrosis (IPF)	Custom Exome-Based Panel	Negative Findings									Unsolved
400	Allergy and Immunology	Primary Immune Deficiency (PID)	Targeted NGS Panel	Positive Findings	CTLA4	Autosomal Dominant	c.401T>G	p.Met134Arg	NM_005214.4		Heterozygous	Likely pathogenic	Likely Solved - Follow-up needed
400	Allergy and Immunology	Primary Immune Deficiency (PID)	Targeted NGS Panel	Positive Findings	C3	Unknown	c.268-2A>G	Splice acceptor	NM_000064.3		Heterozygous	Likely pathogenic	Likely Solved - Follow-up needed
400	Allergy and Immunology	Primary Immune Deficiency (PID)	Targeted NGS Panel	Positive Findings	BCL11B	Unknown	c.1877G>A	p.Arg626His	NM_138576.3		Heterozygous	Variant of uncertain significance	Likely Solved - Follow-up needed
400	Allergy and Immunology	Primary Immune Deficiency (PID)	Targeted NGS Panel	Positive Findings	GUCY2C	Unknown	c.830+2T>C	Splice donor	NM_004963.3		Heterozygous	Variant of uncertain significance	Likely Solved - Follow-up needed
400	Allergy and Immunology	Primary Immune Deficiency (PID)	Targeted NGS Panel	Positive Findings	PTPRC	Unknown	c.377C>T	p.Thr126Ile	NM_002838.4		Heterozygous	Variant of uncertain significance	Likely Solved - Follow-up needed
400	Allergy and Immunology	Primary Immune Deficiency (PID)	Targeted NGS Panel	Positive Findings	RFX5	Unknown	c.1639G>A	p.Gly547Ser	NM_000449.3		Heterozygous	Variant of uncertain significance	Likely Solved - Follow-up needed
401	Rheumatology	Auto-inflammatory Syndromes	Custom Exome-Based Panel	Uncertain Clinical Significance	SAMHD1	Autosomal Recessive	c.1593 G>C	p.(R531S)	NM_015474.3	20: 35526858	Heterozygous	Variant of uncertain significance	Unsolved
401	Rheumatology	Auto-inflammatory Syndromes	Custom Exome-Based Panel	Uncertain Clinical Significance	PRF1	Autosomal Recessive	c.272 C>T	p.(A91V)	NM_001083116.1		Heterozygous	Risk allele	Unsolved
402	Endocrinology	Short Stature	Chromosomal Microarray (CMA)	Negative Findings									Unsolved
402	Endocrinology	Short Stature	Custom Exome-Based Panel	Negative Findings									Unsolved
403	Allergy and Immunology	Primary Immune Deficiency (PID)	Targeted NGS Panel	Uncertain Clinical Significance	FPR1	Unknown	c.559C>T	p.Pro187Ser	NM_002029.3		Heterozygous	Variant of uncertain significance	Unsolved
403	Allergy and Immunology	Primary Immune Deficiency (PID)	Targeted NGS Panel	Uncertain Clinical Significance	MKL1	Unknown	c.1477C>A	p.Pro493Thr	NM_020831.4		Heterozygous	Variant of uncertain significance	Unsolved
403	Allergy and Immunology	Primary Immune Deficiency (PID)	Targeted NGS Panel	Uncertain Clinical Significance	TONSL	Unknown	c.2365C>T	p.Arg789Trp	NM_013432.4		Heterozygous	Variant of uncertain significance	Unsolved
404	Medical Oncology	Soft Tissue and Bone Sarcoma	Targeted NGS Panel	Negative Findings									Unsolved
405	Neurology	Neuromuscular Diseases	Targeted Variant	Uncertain Clinical Significance	GFPT1	Unknown	1962G>C	Lys654Asn	NM_001244710.1		Heterozygous	Variant of uncertain significance	Solved
405	Neurology	Neuromuscular Diseases	Targeted Variant	Uncertain Clinical Significance	GFPT1	Unknown	1925A>T	Asp642Val	NM_001244710.1		Heterozygous	Variant of uncertain significance	Solved
406	Nephrology and Hypertension	Congenital Anomalies of Kidney and Urinary Tract (CAKUT)	Targeted NGS Panel	Negative Findings									Unsolved
407	Rheumatology	Auto-inflammatory Syndromes	Custom Exome-Based Panel	Uncertain Clinical Significance	TNFAIP3	Autosomal Dominant	c.2231 G>A	p.(G744D)	NM_006290.3	6: 138202314	Heterozygous	Variant of uncertain significance	Unsolved
408	Medical Oncology	Soft Tissue and Bone Sarcoma	Targeted NGS Panel	Negative Findings									Unsolved
409	Endocrinology	Short Stature	Chromosomal Microarray (CMA)	Negative Findings									Solved
409	Endocrinology	Short Stature	Custom Exome-Based Panel	Positive Findings	ACAN	Autosomal Dominant/Recessive	Partial Gene Deletio		NM_013227.3		Heterozygous	Likely pathogenic	Solved
409	Endocrinology	Short Stature	Custom Exome-Based Panel	Positive Findings	CUL7	Autosomal Recessive	c.5041 C>T	p.(R1681W)	NM_014780.4	6: 43005482	Heterozygous	Variant of uncertain significance	Solved
409	Endocrinology	Short Stature	Custom Exome-Based Panel	Positive Findings	OBSL1	Autosomal Recessive	c.4429 G>A	p.(A1477T)	NM_015311.2	2: 220420922	Heterozygous	Variant of uncertain significance	Solved
410	Nephrology and Hypertension	Stones
411	Nephrology and Hypertension	Cysts	Targeted NGS Panel	Uncertain Clinical Significance	PKD1	Autosomal Dominant	11713-3 C>A	?	NM_001009944.2	16: 2141178	Heterozygous	Variant of uncertain significance	Unsolved
413	Rheumatology	Auto-inflammatory Syndromes	Custom Exome-Based Panel	Uncertain Clinical Significance	COPA	Autosomal Dominant	c.1051 G>T	p.(D351Y)	NM_004371.3	1: 160281683	Heterozygous	Variant of uncertain significance	Unsolved
413	Rheumatology	Auto-inflammatory Syndromes	Custom Exome-Based Panel	Uncertain Clinical Significance	DNASE1L3	Autosomal Recessive	c.136 G>A	p.(V46M)	NM_004944.3	3: 58196498	Heterozygous	Variant of uncertain significance	Unsolved
413	Rheumatology	Auto-inflammatory Syndromes	Custom Exome-Based Panel	Uncertain Clinical Significance	RNASEH2A	Autosomal Recessive	c.635 A>G	p.(N212S)	NM_006397.2	19: 12921216	Heterozygous	Variant of uncertain significance	Unsolved
414	Rheumatology	Auto-inflammatory Syndromes	Targeted NGS Panel	Uncertain Clinical Significance	DOCK8	Unknown	c.3193C>T	p.Arg1065Trp	NM_203447.3	NA	Heterozygous	Variant of uncertain significance	Unsolved
414	Rheumatology	Auto-inflammatory Syndromes	Targeted NGS Panel	Uncertain Clinical Significance	IL10RA	Unknown	c.320G>A	p.Arg107Gln	NM_001558.3	NA	Heterozygous	Variant of uncertain significance	Unsolved
414	Rheumatology	Auto-inflammatory Syndromes	Targeted NGS Panel	Uncertain Clinical Significance	LYST	Unknown	c.8593G>A	p.Val2865Ile	NM_000081.3	NA	Heterozygous	Variant of uncertain significance	Unsolved
414	Rheumatology	Auto-inflammatory Syndromes	Targeted NGS Panel	Uncertain Clinical Significance	SKIV2L	Unknown	c.2442G>T	p.Trp814Cys	NM_006929.4	NA	Heterozygous	Variant of uncertain significance	Unsolved
414	Rheumatology	Auto-inflammatory Syndromes	Targeted NGS Panel	Uncertain Clinical Significance	TOP2B	Unknown	c.4688_4690del	p.Thr1563del	NM_001068.3	NA	Heterozygous	Variant of uncertain significance	Unsolved
415	Pulmonary Medicine	Idiopathic Pulmonary Fibrosis (IPF)	Custom Exome-Based Panel	Positive Findings	RTEL1	Autosomal Dominant/Recessive	c.3724+139 G>A	p.(R1264H)	NM_032957.4	20: 62326972	Heterozygous	Pathogenic	Solved
416	Allergy and Immunology	Primary Immune Deficiency (PID)	Targeted NGS Panel	Uncertain Clinical Significance	CCBE1	Unknown	c.899G>A	p.Gly300Asp	NM_133459.3		Heterozygous	Variant of uncertain significance	Unsolved
416	Allergy and Immunology	Primary Immune Deficiency (PID)	Targeted NGS Panel	Uncertain Clinical Significance	PGM3	Unknown	c.473+3G>A	Intronic	NM_001199917.1		Heterozygous	Variant of uncertain significance	Unsolved
416	Allergy and Immunology	Primary Immune Deficiency (PID)	Targeted NGS Panel	Uncertain Clinical Significance	RECQL4	Unknown	c.2987T>G	p.Met996Arg	NM_004260.3		Heterozygous	Variant of uncertain significance	Unsolved
417	Allergy and Immunology	Primary Immune Deficiency (PID)	Targeted NGS Panel	Uncertain Clinical Significance	NBAS	Unknown	c.890C>T	p.Pro297Leu	NM_015909.3		Heterozygous	Variant of uncertain significance	Unsolved
418	Nephrology and Hypertension	Glomerular (FSGS)	Targeted Variant	Negative Findings									Unsolved
418	Nephrology and Hypertension	Glomerular (FSGS)	Targeted NGS Panel	Negative Findings									Unsolved
419	Rheumatology	Auto-inflammatory Syndromes	Custom Exome-Based Panel	Negative Findings									Unsolved
420	Allergy and Immunology	Primary Immune Deficiency (PID)	Targeted NGS Panel	Uncertain Clinical Significance	CARMIL2	Unknown	c.283G>C	p.Val95Leu	NM_001013838.1		Heterozygous	Variant of uncertain significance	Unsolved
420	Allergy and Immunology	Primary Immune Deficiency (PID)	Targeted NGS Panel	Uncertain Clinical Significance	RTEL1	Unknown	c.1399C>G	p.Leu467Val	NM_001283009.1		Heterozygous	Variant of uncertain significance	Unsolved
420	Allergy and Immunology	Primary Immune Deficiency (PID)	Targeted NGS Panel	Uncertain Clinical Significance	SI	Unknown	c.4119G>T	p.Trp1373Cys	NM_001041.3		Heterozygous	Variant of uncertain significance	Unsolved
420	Allergy and Immunology	Primary Immune Deficiency (PID)	Targeted NGS Panel	Uncertain Clinical Significance	SLX4	Unknown	c.2654C>T	p.Pro885Leu	NM_032444.2		Heterozygous	Variant of uncertain significance	Unsolved
420	Allergy and Immunology	Primary Immune Deficiency (PID)	Targeted NGS Panel	Uncertain Clinical Significance	TCIRG1	Unknown	c.1209G>A	p.Met403Ile	NM_006019.3		Heterozygous	Variant of uncertain significance	Unsolved
421	Nephrology and Hypertension	Glomerular (FSGS)	Custom Exome-Based Panel	Uncertain Clinical Significance	FAN1	Autosomal Recessive	c.83_88del	p.(N28_S29del)	NM_014967.4	15: 31196949	Heterozygous	Variant of uncertain significance	Unsolved
421	Nephrology and Hypertension	Glomerular (FSGS)	Targeted Variant	Negative Findings									Unsolved
422	Allergy and Immunology	Primary Immune Deficiency (PID)	Targeted NGS Panel	Uncertain Clinical Significance	ERCC6L2	Autosomal Recessive	c.4391G>T	p.Gly1464Val	NM_020207.4		Heterozygous	Variant of uncertain significance	Unsolved
422	Allergy and Immunology	Primary Immune Deficiency (PID)	Targeted NGS Panel	Uncertain Clinical Significance	ERCC6L2	Autosomal Recessive	c.4391G>T	p.Gly1464Val	NM_020207.4		Heterozygous	Variant of uncertain significance	Unsolved
423	Nephrology and Hypertension	Glomerular (FSGS)	Custom Exome-Based Panel	Negative Findings									Unsolved
424	Nephrology and Hypertension	Glomerular (FSGS)	Custom Exome-Based Panel	Negative Findings									Unsolved
425	Nephrology and Hypertension	Stones	Custom Exome-Based Panel
426	Nephrology and Hypertension	Congenital Anomalies of Kidney and Urinary Tract (CAKUT)	Chromosomal Microarray (CMA)
427	Nephrology and Hypertension	Cysts	Targeted NGS Panel	Uncertain Clinical Significance	PRKCSH	Unknown	c.454 C>T	p.(R152W)	NM_002743.3	19: 11552158	Heterozygous	Variant of uncertain significance	Unsolved
428	Nephrology and Hypertension	Glomerular (FSGS)	Custom Exome-Based Panel	Negative Findings									Unsolved
429	Nephrology and Hypertension	Glomerular (FSGS)	Targeted NGS Panel	Uncertain Clinical Significance	APOL1	Unknown	c.1164_1169del	p.Asn388_Tyr389del	NM_003661.3		Homozygous	Variant of uncertain significance	Solved
430	Neurology	Adult Onset Leukodystrophy
430	Neurology	Adult Onset Leukodystrophy
430	Neurology	Adult Onset Leukodystrophy
431	Gastroenterology and Hepatology	Cholestatic Liver Disease	Targeted NGS Panel	Uncertain Clinical Significance	DICER1	Unknown	c.2894A>G	p.Tyr965Cys	NM_177438.2		Heterozygous	Variant of uncertain significance	Unsolved
431	Gastroenterology and Hepatology	Cholestatic Liver Disease	Targeted NGS Panel	Uncertain Clinical Significance	NTHL1	Unknown	c.770A>G	p.Lys257Arg	NM_002528.6		Heterozygous	Variant of uncertain significance	Unsolved
432	Allergy and Immunology	Primary Immune Deficiency (PID)	Targeted NGS Panel	Uncertain Clinical Significance	IL17RC	Autosomal Recessive	c.1204C>T	p.Arg402Trp	NM_153461.3		Heterozygous	Variant of uncertain significance	Unsolved
432	Allergy and Immunology	Primary Immune Deficiency (PID)	Targeted NGS Panel	Uncertain Clinical Significance	MKL1	Autosomal Recessive	c.1379G>A	p.Arg460His	NM_020831.4		Heterozygous	Variant of uncertain significance	Unsolved
432	Allergy and Immunology	Primary Immune Deficiency (PID)	Targeted NGS Panel	Uncertain Clinical Significance	RNU4ATAC	Autosomal Recessive	NR_023343.1:n.15T>G	RNA change	NR_023343.1		Heterozygous	Variant of uncertain significance	Unsolved
432	Allergy and Immunology	Primary Immune Deficiency (PID)	Targeted NGS Panel	Uncertain Clinical Significance	SRP72	Autosomal Dominant	c.20G>A	p.Gly7Glu	NM_006947.3		Heterozygous	Variant of uncertain significance	Unsolved
433	Endocrinology	Short Stature	Chromosomal Microarray (CMA)	Negative Findings									Unsolved
433	Endocrinology	Short Stature	Custom Exome-Based Panel	Negative Findings									Unsolved
434	Pulmonary Medicine	Idiopathic Pulmonary Fibrosis (IPF)	Custom Exome-Based Panel	Uncertain Clinical Significance	ABCA3	Autosomal Recessive	c.2125 C>T	p.(R709W)	NM_001089.2	16: 2347468	Heterozygous	Variant of uncertain significance	Unsolved
434	Pulmonary Medicine	Idiopathic Pulmonary Fibrosis (IPF)	Custom Exome-Based Panel	Uncertain Clinical Significance	RTEL1	Autosomal Dominant/Recessive	c.2723 C>T	p.(P908L)	NM_032957.4	20: 62323189	Heterozygous	Variant of uncertain significance	Unsolved
434	Pulmonary Medicine	Idiopathic Pulmonary Fibrosis (IPF)	Custom Exome-Based Panel	Uncertain Clinical Significance	RTEL1	Autosomal Dominant/Recessive	c.2321 G>T	p.(R774L)	NM_032957.4	20: 62321547	Heterozygous	Variant of uncertain significance	Unsolved
435	Medical Oncology	Soft Tissue and Bone Sarcoma	Targeted NGS Panel
436	Nephrology and Hypertension	Glomerular (FSGS)	Targeted NGS Panel	Negative Findings									Unsolved
436	Nephrology and Hypertension	Glomerular (FSGS)	Targeted NGS Panel	Negative Findings									Unsolved
437	Nephrology and Hypertension	Glomerular (FSGS)	Targeted NGS Panel
438	Nephrology and Hypertension	Glomerular (FSGS)	Custom Exome-Based Panel	Positive Findings	TRPC6	Autosomal Dominant	c.2686 T>A	p. Y896N	NM_004621.5	11: 101323796	Heterozygous	Likely pathogenic	Likely Solved - Follow-up needed
439	Nephrology and Hypertension	Glomerular (FSGS)	Custom Exome-Based Panel	Negative Findings									Unsolved
440	Allergy and Immunology	Primary Immune Deficiency (PID)	Targeted NGS Panel	Uncertain Clinical Significance	NOD2	Unknown	c.3019dup	p.Leu1007Profs*2	NM_022162.2	NA	Heterozygous	Risk allele	Unsolved
440	Allergy and Immunology	Primary Immune Deficiency (PID)	Targeted NGS Panel	Uncertain Clinical Significance	C7	Unknown	c.1561C>A	p.Arg521Ser	NM_000587.2	NA	Heterozygous	Variant of uncertain significance	Unsolved
440	Allergy and Immunology	Primary Immune Deficiency (PID)	Targeted NGS Panel	Uncertain Clinical Significance	CARD14	Unknown	c.2787G>C	p.Glu929Asp	NM_024110.4	NA	Heterozygous	Variant of uncertain significance	Unsolved
440	Allergy and Immunology	Primary Immune Deficiency (PID)	Targeted NGS Panel	Uncertain Clinical Significance	DDX58	Unknown	c.627A>G	p.Ile209Met	NM_014314.3	NA	Heterozygous	Variant of uncertain significance	Unsolved
440	Allergy and Immunology	Primary Immune Deficiency (PID)	Targeted NGS Panel	Uncertain Clinical Significance	CEBPE	Unknown	c.100T>A	p.Cys34Ser	NM_001805.3	NA	Heterozygous	Variant of uncertain significance	Unsolved
440	Allergy and Immunology	Primary Immune Deficiency (PID)	Targeted NGS Panel	Uncertain Clinical Significance	KMT2D	Unknown	c.1145C>G	p.Thr382Ser	NM_003482.3	NA	Heterozygous	Variant of uncertain significance	Unsolved
440	Allergy and Immunology	Primary Immune Deficiency (PID)	Targeted NGS Panel	Uncertain Clinical Significance	PLCG2	Unknown	c.2149G>A	p.Val717Ile	NM_002661.4	NA	Heterozygous	Variant of uncertain significance	Unsolved
440	Allergy and Immunology	Primary Immune Deficiency (PID)	Targeted NGS Panel	Uncertain Clinical Significance	SH3BP2	Unknown	c.1367C>T	p.Ser456Leu	NM_003023.4	NA	Heterozygous	Variant of uncertain significance	Unsolved
440	Allergy and Immunology	Primary Immune Deficiency (PID)	Targeted NGS Panel	Uncertain Clinical Significance	TONSL	Unknown	c.2413C>T	p.Arg805Trp	NM_013432.4	NA	Heterozygous	Variant of uncertain significance	Unsolved
441	Nephrology and Hypertension	Stones	Targeted NGS Panel	Negative Findings									Unsolved
441	Nephrology and Hypertension	Stones	Targeted NGS Panel	Negative Findings									Unsolved
442	Nephrology and Hypertension	Stones	Targeted NGS Panel	Uncertain Clinical Significance	ALPL	Autosomal Dominant/Recessive	c.1541C>T	p.Ala514Val	NM_000487.5	NA	Heterozygous	Variant of uncertain significance	Unsolved
443	Nephrology and Hypertension	Glomerular (FSGS)	Custom Exome-Based Panel
444	Nephrology and Hypertension	Stones	Targeted NGS Panel	Uncertain Clinical Significance	ADCY10	Autosomal Dominant	c.878 C>G	p.Thr293Arg	NM_018417.5		Heterozygous	Variant of uncertain significance	Unsolved
444	Nephrology and Hypertension	Stones	Targeted NGS Panel	Uncertain Clinical Significance	MOCS2A	Autosomal Recessive	c.178 C>T	p.Arg60Cys	NM_176806.3		Heterozygous	Variant of uncertain significance	Unsolved
445	Nephrology and Hypertension	Glomerular (FSGS)	Targeted Variant	Positive Findings	GLA	X-linked	c.707G>A	p.Trp236*	NM_000169.2		Heterozygous	Pathogenic	Solved
446	Nephrology and Hypertension	Stones	Targeted NGS Panel	Negative Findings									Unsolved
447	Nephrology and Hypertension	Cysts	Targeted NGS Panel	Uncertain Clinical Significance	PKD1	Autosomal Dominant	c.7622 C>T	p.(P2541L)	NM_001009944.2	16: 2156173	Heterozygous	Variant of uncertain significance	Likely Solved - Follow-up needed
448	Nephrology and Hypertension	Glomerular (FSGS)	Targeted NGS Panel	Uncertain Clinical Significance	COL4A3	Autosomal Dominant/Recessive	c.3471 A>C	p.(Q1157H)	NM_000091.4	2: 228159732	Heterozygous	Variant of uncertain significance	Unsolved
448	Nephrology and Hypertension	Glomerular (FSGS)	Targeted NGS Panel	Uncertain Clinical Significance	FAT1	Autosomal Recessive	c.1771 G>A	p.(V591I)	NA	4: 187629211	Heterozygous	Variant of uncertain significance	Unsolved
449	Gastroenterology and Hepatology	Cholangiocarcinoma with or without PSC (CCA)
450	Rheumatology	Auto-inflammatory Syndromes	Custom Exome-Based Panel	Uncertain Clinical Significance	ADAR	Autosomal Dominant/Recessive	c.1741 T>C	p.(S581P)	NM_001111.4	1: 154570922	Heterozygous	Variant of uncertain significance	Unsolved
450	Rheumatology	Auto-inflammatory Syndromes	Custom Exome-Based Panel	Uncertain Clinical Significance	TTC7A	Autosomal Recessive	c.2014 T>C	p.(S672P)	NM_020458.3	2: 47277182	Heterozygous	Variant of uncertain significance	Unsolved
450	Rheumatology	Auto-inflammatory Syndromes	Custom Exome-Based Panel	Uncertain Clinical Significance	TTC7A	Autosomal Recessive	c.1817 A>G	p.(K606R)	NM_020458.3	2: 47273468	Heterozygous	Variant of uncertain significance	Unsolved
451	Endocrinology	Short Stature	Custom Exome-Based Panel	Negative Findings									Unsolved
452	Nephrology and Hypertension	Glomerular (FSGS)	Targeted NGS Panel	Uncertain Clinical Significance	ACTN4	Autosomal Dominant	c.1768A>G	p.Ile590Val	NM_004924.5	NA	Heterozygous	Variant of uncertain significance	Unsolved
452	Nephrology and Hypertension	Glomerular (FSGS)	Targeted NGS Panel	Uncertain Clinical Significance	PKD2	Autosomal Dominant	c.270T>G	p.Asp90Glu	NM_000297.3	NA	Heterozygous	Variant of uncertain significance	Unsolved
453	Allergy and Immunology	Primary Immune Deficiency (PID)	Targeted NGS Panel	Uncertain Clinical Significance	C6	Unknown	c.2381+2T>C	Splice donor	NM_000065.3	NA	Heterozygous	Variant of uncertain significance	Unsolved
453	Allergy and Immunology	Primary Immune Deficiency (PID)	WES	Uncertain Clinical Significance	C7	Unknown	c.1561C>A	p.Arg521Ser	NM_000587.2	NA	Heterozygous	Variant of uncertain significance	Unsolved
453	Allergy and Immunology	Primary Immune Deficiency (PID)	WES	Uncertain Clinical Significance	C7	Unknown	c.700A>G	p.Ser234Gly	NM_000587.2	NA	Heterozygous	Variant of uncertain significance	Unsolved
453	Allergy and Immunology	Primary Immune Deficiency (PID)	WES	Uncertain Clinical Significance	POLE	Unknown	c.5726G>A	p.Arg1909Gln	NM_006231.3	NA	Heterozygous	Variant of uncertain significance	Unsolved
453	Allergy and Immunology	Primary Immune Deficiency (PID)	WES	Uncertain Clinical Significance	RAG2	Unknown	c.1517G>A	p.Arg506His	NM_000536.3	NA	Heterozygous	Variant of uncertain significance	Unsolved
453	Allergy and Immunology	Primary Immune Deficiency (PID)	WES	Uncertain Clinical Significance	RIPK1	Unknown	c.1685C>T	p.Thr562Met	NM_003804.4	NA	Heterozygous	Variant of uncertain significance	Unsolved
453	Allergy and Immunology	Primary Immune Deficiency (PID)	WES	Uncertain Clinical Significance	RMRP	Unknown	NR_003051.3:n.199C>T	RNA change	NR_003051.3	NA	Heterozygous	Variant of uncertain significance	Unsolved
453	Allergy and Immunology	Primary Immune Deficiency (PID)	WES	Uncertain Clinical Significance	SP110	Unknown	c.2050G>C	p.Gly684Arg	NM_004509.3	NA	Heterozygous	Variant of uncertain significance	Unsolved
453	Allergy and Immunology	Primary Immune Deficiency (PID)	WES	Uncertain Clinical Significance	XIAP	Unknown	c.840C>G	p.Asn280Lys	NM_001167.3	NA	Heterozygous	Variant of uncertain significance	Unsolved
453	Allergy and Immunology	Primary Immune Deficiency (PID)	WES	Uncertain Clinical Significance	C7	Autosomal Recessive	c.1561 C>A	p.(R521S)	NM_000587.2	5: 40959622	Heterozygous	Pathogenic	Unsolved
453	Allergy and Immunology	Primary Immune Deficiency (PID)	WES	Uncertain Clinical Significance	C7	Autosomal Recessive	c.700 A>G	p.(S234G)	NM_000587.2	5: 41150035	Heterozygous	Variant of uncertain significance	Unsolved
453	Allergy and Immunology	Primary Immune Deficiency (PID)	WES	Uncertain Clinical Significance	C6	Autosomal Recessive	c.2381+2 T>C	p.?	NM_000065.3	5: 40945432	Heterozygous	Likely pathogenic	Unsolved
454	Endocrinology	Maturity Onset Diabetes of the Young (MODY)
455	Rheumatology	Auto-inflammatory Syndromes	Custom Exome-Based Panel	Uncertain Clinical Significance	PRF1	Autosomal Recessive	c.272 C>T	p.(A91V)	NM_001083116.1	10: 72360387	Heterozygous	Risk allele	Unsolved
455	Rheumatology	Auto-inflammatory Syndromes	Custom Exome-Based Panel	Uncertain Clinical Significance	PSMB9	Unknown	c.517 C>T	p.(R173C)	NM_002800.4	6: 32826267	Heterozygous	Variant of uncertain significance	Unsolved
456	Medical Oncology	Soft Tissue and Bone Sarcoma	Targeted NGS Panel	Negative Findings									Unsolved
457	Endocrinology	Maturity Onset Diabetes of the Young (MODY)	Targeted NGS Panel	Negative Findings									Unsolved
458	Pulmonary Medicine	Idiopathic Pulmonary Fibrosis (IPF)	Custom Exome-Based Panel	Negative Findings									Unsolved
458	Pulmonary Medicine	Idiopathic Pulmonary Fibrosis (IPF)	Custom Exome-Based Panel	Negative Findings									Unsolved
459	Endocrinology	Short Stature	Targeted NGS Panel	Uncertain Clinical Significance	CDKN1B	Unknown	c.529G>A	p.Gly177Ser	NM_004064.4		Heterozygous	Variant of uncertain significance	Unsolved
459	Endocrinology	Short Stature	Targeted NGS Panel	Uncertain Clinical Significance	MLH1	Unknown	c.634A>G	p.Thr212Ala	NM_000249.3		Heterozygous	Variant of uncertain significance	Unsolved
459	Endocrinology	Short Stature	Targeted NGS Panel	Uncertain Clinical Significance	MSH2	Unknown	c.326A>G	p.Asn109Ser	NM_000251.2		Heterozygous	Variant of uncertain significance	Unsolved
459	Endocrinology	Short Stature	Targeted NGS Panel	Uncertain Clinical Significance	MSH6	Unknown	c.2757A>C	p.Glu919Asp	NM_000179.2		Heterozygous	Variant of uncertain significance	Unsolved
460	Nephrology and Hypertension	Congenital Anomalies of Kidney and Urinary Tract (CAKUT)	Targeted Variant	Negative Findings									Unsolved
460	Nephrology and Hypertension	Congenital Anomalies of Kidney and Urinary Tract (CAKUT)	Targeted Variant	Negative Findings									Unsolved
460	Nephrology and Hypertension	Congenital Anomalies of Kidney and Urinary Tract (CAKUT)	Targeted Variant	Negative Findings									Unsolved
460	Nephrology and Hypertension	Congenital Anomalies of Kidney and Urinary Tract (CAKUT)	Targeted Variant	Negative Findings									Unsolved
461	Endocrinology	Pituitary Adenoma	Targeted NGS Panel	Negative Findings									Unsolved
462	Nephrology and Hypertension	Cysts	Custom Exome-Based Panel	Negative Findings									Unsolved
463	Medical Oncology	Soft Tissue and Bone Sarcoma											Unsolved
464	Endocrinology	Pituitary Adenoma	Targeted NGS Panel	Negative Findings									Unsolved
465	Allergy and Immunology	Primary Immune Deficiency (PID)	Targeted NGS Panel	Uncertain Clinical Significance	TNFRSF13B	Autosomal Recessive	c.542C>A	p.Ala181Glu	NM_012452.2		Heterozygous	Likely pathogenic	Unsolved
465	Allergy and Immunology	Primary Immune Deficiency (PID)	Targeted NGS Panel	Uncertain Clinical Significance	ALG6	Autosomal Recessive	c.1456T>G	p.Leu486Val	NM_013339.3		Heterozygous	Variant of uncertain significance	Unsolved
465	Allergy and Immunology	Primary Immune Deficiency (PID)	Targeted NGS Panel	Uncertain Clinical Significance	FERMT3	Autosomal Recessive	c.445G>A	p.Glu149Lys	NM_031471.5		Heterozygous	Variant of uncertain significance	Unsolved
465	Allergy and Immunology	Primary Immune Deficiency (PID)	Targeted NGS Panel	Uncertain Clinical Significance	VPS13B	Autosomal Recessive	c.2561A>G	p.Gln854Arg	NM_017890.4		Heterozygous	Variant of uncertain significance	Unsolved
466	Allergy and Immunology	Primary Immune Deficiency (PID)	Targeted NGS Panel	Uncertain Clinical Significance	ATM	Unknown	c.902G>A	p.Gly301Asp	NM_000051.3	NA	Heterozygous	Variant of uncertain significance	Unsolved
467	Pulmonary Medicine	Idiopathic Pulmonary Fibrosis (IPF)	Flow FISH	Positive Findings									Solved
467	Pulmonary Medicine	Idiopathic Pulmonary Fibrosis (IPF)	Targeted NGS Panel	Positive Findings									Solved
467	Pulmonary Medicine	Idiopathic Pulmonary Fibrosis (IPF)	Targeted NGS Panel	Positive Findings									Solved
468	Rheumatology	Auto-inflammatory Syndromes	Custom Exome-Based Panel	Uncertain Clinical Significance	CARD14	Autosomal Dominant	1178C>T	T393M	NM_024110.4	17: 78165210	Heterozygous	Variant of uncertain significance	Unsolved
468	Rheumatology	Auto-inflammatory Syndromes	Custom Exome-Based Panel	Uncertain Clinical Significance	RBCK1	Autosomal Recessive	514C>A	P172T	NM_031229.2	20: 400044	Heterozygous	Variant of uncertain significance	Unsolved
468	Rheumatology	Auto-inflammatory Syndromes	Custom Exome-Based Panel	Uncertain Clinical Significance	PRF1	Autosomal Recessive	272C>T	A91V	NM_001083116.1	NA	Heterozygous	Risk allele	Unsolved
469	Endocrinology	Short Stature	Chromosomal Microarray (CMA)	Uncertain Clinical Significance									Unsolved
469	Endocrinology	Short Stature	Custom Exome-Based Panel	Negative Findings									Unsolved
470	Allergy and Immunology	Primary Immune Deficiency (PID)	Targeted NGS Panel	Uncertain Clinical Significance	AK2	Unknown	c.224G>T	p.Ser75Ile	NM_001625.3	NA	Heterozygous	Variant of uncertain significance	Unsolved
470	Allergy and Immunology	Primary Immune Deficiency (PID)	Targeted NGS Panel	Uncertain Clinical Significance	ICOSLG	Unknown	c.13A>G	p.Ser5Gly	NM_015259.5	NA	Heterozygous	Variant of uncertain significance	Unsolved
470	Allergy and Immunology	Primary Immune Deficiency (PID)	Targeted NGS Panel	Uncertain Clinical Significance	MPLKIP	Unknown	c.278C>A	p.Ser93Tyr	NM_138701.3	NA	Heterozygous	Variant of uncertain significance	Unsolved
470	Allergy and Immunology	Primary Immune Deficiency (PID)	Targeted NGS Panel	Uncertain Clinical Significance	TAOK2	Unknown	c.2062C>T	p.Arg688Trp	NM_016151.3	NA	Heterozygous	Variant of uncertain significance	Unsolved
470	Allergy and Immunology	Primary Immune Deficiency (PID)	Targeted NGS Panel	Uncertain Clinical Significance	UNC93B1	Unknown	c.193C>G	p.Leu65Val	NM_030930.3	NA	Heterozygous	Variant of uncertain significance	Unsolved
470	Allergy and Immunology	Primary Immune Deficiency (PID)	Targeted NGS Panel	Uncertain Clinical Significance	WRAP53	Unknown	c.187G>A	p.Val63Met	NM_018081.2	NA	Heterozygous	Variant of uncertain significance	Unsolved
471	Gastroenterology and Hepatology	Inflammatory Bowel Disease (IBD)	Targeted NGS Panel	Negative Findings									Unsolved
472	Nephrology and Hypertension	Glomerular (FSGS)	Custom Exome-Based Panel	Negative Findings									Unsolved
473	Nephrology and Hypertension	Glomerular (FSGS)	Targeted NGS Panel	Uncertain Clinical Significance	MYH9	Autosomal Dominant	c.420 C>T	p.(G140=)	NM_002473.4	22: 36737485	Heterozygous	Variant of uncertain significance	Likely Solved - Follow-up needed
473	Nephrology and Hypertension	Glomerular (FSGS)	Targeted NGS Panel	Uncertain Clinical Significance	UP107	Autosomal Recessive	c.161 G>A	p.(R54Q)	NA	12: 69083373	Heterozygous	Variant of uncertain significance	Likely Solved - Follow-up needed
474	Neurology	Epilepsy	Targeted NGS Panel	Uncertain Clinical Significance	DOCK7	Autosomal Recessive	c.2605G>A	p.G869S	NM_001271999.1	NA	Heterozygous	Variant of uncertain significance	Unsolved
474	Neurology	Epilepsy	Targeted NGS Panel	Uncertain Clinical Significance	DOCK7	Autosomal Recessive	c.2605G>A	p.G869S	NM_001271999.1	NA	Heterozygous	Variant of uncertain significance	Unsolved
475	Nephrology and Hypertension	Glomerular (FSGS)	Custom Genome-Based Panel	Positive Findings	NPHS2	Autosomal Recessive	c.855_856del	p.Arg286Thrfs*17	NM_014625.3	NA	Heterozygous	Pathogenic	Unsolved
475	Nephrology and Hypertension	Glomerular (FSGS)	Custom Genome-Based Panel	Positive Findings	CFH	Autosomal Dominant/Recessive	c.1499C>T	p.Ser500Leu	NM_000186.3	NA	Heterozygous	Variant of uncertain significance	Unsolved
476	Neurology	Epilepsy	Targeted NGS Panel	Positive Findings	SLC6A1	Unknown	c.373G>A	p.Val125Met	NM_003042.3	NA	Heterozygous	Pathogenic	Solved
476	Neurology	Epilepsy	Targeted NGS Panel	Positive Findings	AMT	Unknown	c.1136A>C	p.Glu379Ala	NM_000481.3	NA	Heterozygous	Variant of uncertain significance	Solved
476	Neurology	Epilepsy	Targeted NGS Panel	Positive Findings	CLN3	Unknown	c.837+3del	Intronic	NM_001042432.1	NA	Heterozygous	Variant of uncertain significance	Solved
476	Neurology	Epilepsy	Targeted NGS Panel	Positive Findings	GABRA1	Unknown	c.1147G>A	p.Asp383Asn	NM_000806.5	NA	Heterozygous	Variant of uncertain significance	Solved
476	Neurology	Epilepsy	Targeted NGS Panel	Positive Findings	KCNQ5	Unknown	c.2371G>A	p.Gly791Ser	NM_001160133.1	NA	Heterozygous	Variant of uncertain significance	Solved
476	Neurology	Epilepsy	Targeted NGS Panel	Positive Findings	PLCB1	Unknown	c.3347C>T	p.Ala1116Val	NM_015192.3	NA	Heterozygous	Variant of uncertain significance	Solved
476	Neurology	Epilepsy	Targeted NGS Panel	Positive Findings	PLCB1	Unknown	Gain	Exon 32	NM_015192.3	NA	Heterozygous	Variant of uncertain significance	Solved
476	Neurology	Epilepsy	Targeted NGS Panel	Positive Findings	WWOX	Unknown	c.990C>G	p.Asn330Lys	NM_016373.3	NA	Heterozygous	Variant of uncertain significance	Solved
477	Gastroenterology and Hepatology	Inflammatory Bowel Disease (IBD)	Targeted NGS Panel	Uncertain Clinical Significance	CFB	Autosomal Dominant/Recessive	c.187C>T	p.Pro63Ser	NM_001710.5	NA	Heterozygous	Variant of uncertain significance	Unsolved
477	Gastroenterology and Hepatology	Inflammatory Bowel Disease (IBD)	Targeted NGS Panel	Uncertain Clinical Significance	ITGAM	Autosomal Dominant	c.3232G>A	p.Val1078Met	NM_000632.3	NA	Heterozygous	Variant of uncertain significance	Unsolved
477	Gastroenterology and Hepatology	Inflammatory Bowel Disease (IBD)	Targeted NGS Panel	Uncertain Clinical Significance	NOD2	Autosomal Dominant	c.2108G>A	p.Arg703His	NM_022162.2	NA	Heterozygous	Variant of uncertain significance	Unsolved
477	Gastroenterology and Hepatology	Inflammatory Bowel Disease (IBD)	Targeted NGS Panel	Uncertain Clinical Significance	POLD1	Autosomal Dominant	c.2327G>A	p.Arg776Gln	NM_002691.3	NA	Heterozygous	Variant of uncertain significance	Unsolved
477	Gastroenterology and Hepatology	Inflammatory Bowel Disease (IBD)	Targeted NGS Panel	Uncertain Clinical Significance	PSMG2	Autosomal Recessive	c.731G>A	p.Arg244Gln	NM_020232.4	NA	Heterozygous	Variant of uncertain significance	Unsolved
477	Gastroenterology and Hepatology	Inflammatory Bowel Disease (IBD)	Targeted NGS Panel	Uncertain Clinical Significance	RNU4ATAC	Autosomal Recessive	NR_023343.1:n.63A>G	RNA change	NR_023343.1	NA	Heterozygous	Variant of uncertain significance	Unsolved
477	Gastroenterology and Hepatology	Inflammatory Bowel Disease (IBD)	Targeted NGS Panel	Uncertain Clinical Significance	SEMA3E	Autosomal Dominant	c.590G>A	p.Ser197Asn	NM_012431.2	NA	Heterozygous	Variant of uncertain significance	Unsolved
477	Gastroenterology and Hepatology	Inflammatory Bowel Disease (IBD)	Targeted NGS Panel	Uncertain Clinical Significance	UNC45A	Autosomal Recessive	c.1555_1556delinsAA	p.Ala519Asn	NM_018671.4	NA	Heterozygous	Variant of uncertain significance	Unsolved
478	Nephrology and Hypertension	Glomerular (FSGS)	Custom Exome-Based Panel	Uncertain Clinical Significance	HNF1B	Autosomal Dominant	c.584 A>G	p.D195G	NM_000458.2	17: 36093775	Heterozygous	Variant of uncertain significance	Unsolved
478	Nephrology and Hypertension	Glomerular (FSGS)	Custom Exome-Based Panel	Uncertain Clinical Significance	LAMA5	Autosomal Dominant/Recessive	c.5579 G>A	p.R1860Q	NM_005560.3	20: 60899561	Heterozygous	Variant of uncertain significance	Unsolved
479	Nephrology and Hypertension	Glomerular (FSGS)	Custom Exome-Based Panel	Uncertain Clinical Significance	GSN	Autosomal Dominant	c.767 C>A	p.A256D	NM_000177.4	9: 124074717	Heterozygous	Variant of uncertain significance	Unsolved
480	Nephrology and Hypertension	Glomerular (FSGS)	Custom Exome-Based Panel	Uncertain Clinical Significance	COL4A1	Autosomal Dominant	c.1085 G>A	p.G362D	NM_001845.4	13: 110853236	Heterozygous	Variant of uncertain significance	Unsolved
480	Nephrology and Hypertension	Glomerular (FSGS)	Custom Exome-Based Panel	Uncertain Clinical Significance	JAG1	Autosomal Dominant	c.448 A>G	p.S150G	NM_000214.2	20: 10639362	Heterozygous	Variant of uncertain significance	Unsolved
481	Nephrology and Hypertension	Cysts	Custom Exome-Based Panel	Uncertain Clinical Significance	LAMA5	Autosomal Dominant/Recessive	c.2104 G>A	p.V702M	NM_005560.3	20: 60912706	Heterozygous	Variant of uncertain significance	Unsolved
481	Nephrology and Hypertension	Cysts	Custom Exome-Based Panel	Uncertain Clinical Significance	LAMA5	Autosomal Dominant/Recessive	c.4405 T>G	p.S1469A	NM_005560.3	20: 60903942	Heterozygous	Variant of uncertain significance	Unsolved
481	Nephrology and Hypertension	Cysts	Custom Exome-Based Panel	Uncertain Clinical Significance	PKD1	Autosomal Dominant	c.4709 C>T	p.T1570M	16: 2160459		Heterozygous	Variant of uncertain significance	Unsolved
482	Nephrology and Hypertension	Glomerular (FSGS)	Custom Exome-Based Panel	Uncertain Clinical Significance	LAMA5	Autosomal Dominant/Recessive	c.10753 G>T	p.D3585Y	NM_005560.3	20: 60885119	Heterozygous	Variant of uncertain significance	Unsolved
483	Nephrology and Hypertension	Glomerular (FSGS)	Custom Exome-Based Panel	Uncertain Clinical Significance	NPHP4	Autosomal Dominant/Recessive	c.3028 G>A	p.D1010N	NM_015102.3	3: 184910450	Heterozygous	Variant of uncertain significance	Unsolved
483	Nephrology and Hypertension	Glomerular (FSGS)	Custom Exome-Based Panel	Uncertain Clinical Significance	EHHADH	Unknown	c.1736 G>C	p.W579S	NM_001966.3	1: 5934950	Heterozygous	Variant of uncertain significance	Unsolved
484	Nephrology and Hypertension	Stones	Custom Exome-Based Panel	Uncertain Clinical Significance	PDSS2	Autosomal Recessive	c.740 G>A	p.W247X	NM_020381.3	6: 107533449	Heterozygous	Likely pathogenic	Unsolved
484	Nephrology and Hypertension	Stones	Custom Exome-Based Panel	Uncertain Clinical Significance	CHD1L	Autosomal Dominant	c.782 G>A	p.R261Q	NM_004284.4	1: 146737633	Heterozygous	Variant of uncertain significance	Unsolved
485	Nephrology and Hypertension	Glomerular (FSGS)	Custom Exome-Based Panel	Negative Findings									Unsolved
486	Nephrology and Hypertension	Glomerular (FSGS)	Custom Exome-Based Panel	Uncertain Clinical Significance	FGA	Autosomal Dominant/Recessive	c.1072 G>A	p.G358R	NM_021871.2	4: 155507509	Heterozygous	Variant of uncertain significance	Unsolved
487	Nephrology and Hypertension	Stones	Custom Exome-Based Panel										Unsolved
488	Rheumatology	Inflammatory Bowel Disease (IBD)	Targeted NGS Panel	Uncertain Clinical Significance	IL36RN	Autosomal Recessive	c.307C>T	p.R103W	NA	NA	Heterozygous	Variant of uncertain significance	Unsolved
488	Rheumatology	Inflammatory Bowel Disease (IBD)	Targeted NGS Panel	Uncertain Clinical Significance	NLRP12	Autosomal Dominant	c.857C>T	p.P286L	NA	NA	Heterozygous	Variant of uncertain significance	Unsolved
488	Rheumatology	Inflammatory Bowel Disease (IBD)	Targeted NGS Panel	Uncertain Clinical Significance	SAMHD1	Autosomal Recessive	c.1593G>C	p.R531S	NA	NA	Heterozygous	Variant of uncertain significance	Unsolved
489	Nephrology and Hypertension	Glomerular (FSGS)	Targeted NGS Panel	Uncertain Clinical Significance	COQ6	Autosomal Recessive	c.1009 A>G	p.(R337G)		14: 74427993	Heterozygous	Variant of uncertain significance	Unsolved
489	Nephrology and Hypertension	Glomerular (FSGS)	Targeted NGS Panel	Uncertain Clinical Significance	MYO1E	Autosomal Recessive	c.2785 C>T	p.(R929C)		15: 59453272	Heterozygous	Variant of uncertain significance	Unsolved
490	Nephrology and Hypertension	Glomerular (FSGS)	Custom Exome-Based Panel	Uncertain Clinical Significance	LAMA5	Autosomal Dominant/Recessive	c.2248 G>A	p.V750M	NM_005560.3)	20: 60911471	Heterozygous	Variant of uncertain significance	Unsolved
491	Nephrology and Hypertension	Glomerular (FSGS)	Custom Exome-Based Panel	Positive Findings	CYP24A1	Autosomal Recessive	c.1396 C>T	p.R466X	NM_000782.4	20: 52773965	Heterozygous	Pathogenic	Unsolved
491	Nephrology and Hypertension	Glomerular (FSGS)	Custom Exome-Based Panel	Positive Findings	UPK3A	Autosomal Dominant	c.535 C>A	p.Q179K	NM_006953.3	22: 45684988	Heterozygous	Variant of uncertain significance	Unsolved
492	Nephrology and Hypertension	Glomerular (FSGS)	Custom Exome-Based Panel	Uncertain Clinical Significance	LAMA5	Autosomal Dominant/Recessive	c.2623 C>T	p.R875C	NM_005560.3	20: 60909358	Heterozygous	Variant of uncertain significance	Unsolved
493	Nephrology and Hypertension	Glomerular (FSGS)	Custom Exome-Based Panel	Uncertain Clinical Significance	FN1	Autosomal Dominant	c.6307 G>C	p.D2103H	NM_212482.1	NA	Heterozygous	Variant of uncertain significance	Unsolved
493	Nephrology and Hypertension	Glomerular (FSGS)	Custom Exome-Based Panel	Uncertain Clinical Significance	PKD1	Autosomal Dominant	c.1203 G>A	p.A401=	NM_001009944.2	NA	Heterozygous	Variant of uncertain significance	Unsolved
494	Nephrology and Hypertension	Stones	Custom Exome-Based Panel	Negative Findings									Unsolved
495	Nephrology and Hypertension	Glomerular (FSGS)	Custom Exome-Based Panel	Uncertain Clinical Significance	SLC22A12	Autosomal Dominant/Recessive	c.85 A>G	p.M29V	NM_144585.3	11: 64359113	Heterozygous	Variant of uncertain significance	Unsolved
496	Nephrology and Hypertension	Congenital Anomalies of Kidney and Urinary Tract (CAKUT)	Custom Exome-Based Panel	Negative Findings									Unsolved
497	Pulmonary Medicine	Idiopathic Pulmonary Fibrosis (IPF)	Flow FISH	Uncertain Clinical Significance									Unsolved
497	Pulmonary Medicine	Idiopathic Pulmonary Fibrosis (IPF)	Custom Exome-Based Panel	Uncertain Clinical Significance	RTEL1	Autosomal Dominant/Recessive	c.2961 G>C	p.(Q987H)	NM_032957.4	20: 62324533	Heterozygous	Variant of uncertain significance	Unsolved
498	Nephrology and Hypertension	Glomerular (FSGS)	Custom Exome-Based Panel	Uncertain Clinical Significance	LAMA5	Unknown	c.9211 G>A	p.D3071N	NM_005560.3	NA	Heterozygous	Variant of uncertain significance	Unsolved
499	Allergy and Immunology	Auto-inflammatory Syndromes	Targeted NGS Panel	Uncertain Clinical Significance	CCBE1	Unknown	c.271G>A	p.Asp91Asn	NM_133459.3	NA	Heterozygous	Variant of uncertain significance	Unsolved
499	Allergy and Immunology	Auto-inflammatory Syndromes	Targeted NGS Panel	Uncertain Clinical Significance	CHD7	Unknown	c.6775G>A	p.Ala2259Thr	NM_017780.3	NA	Heterozygous	Variant of uncertain significance	Unsolved
499	Allergy and Immunology	Auto-inflammatory Syndromes	Targeted NGS Panel	Uncertain Clinical Significance	CSF2RB	Unknown	c.626T>C	p.Val209Ala	NM_000395.2	NA	Heterozygous	Variant of uncertain significance	Unsolved
499	Allergy and Immunology	Auto-inflammatory Syndromes	Targeted NGS Panel	Uncertain Clinical Significance	DUOX2	Unknown	c.2477C>T	p.Ser826Phe	NM_014080.4	NA	Heterozygous	Variant of uncertain significance	Unsolved
499	Allergy and Immunology	Auto-inflammatory Syndromes	Targeted NGS Panel	Uncertain Clinical Significance	ERBIN	Unknown	c.1862T>C	p.Ile621Thr	NM_001253697.1	NA	Heterozygous	Variant of uncertain significance	Unsolved
499	Allergy and Immunology	Auto-inflammatory Syndromes	Targeted NGS Panel	Uncertain Clinical Significance	IL36RN	Unknown	c.338C>T	p.Ser113Leu	NM_012275.2	NA	Heterozygous	Variant of uncertain significance	Unsolved
499	Allergy and Immunology	Auto-inflammatory Syndromes	Targeted NGS Panel	Uncertain Clinical Significance	TICAM1	Unknown	c.538C>T	p.Arg180Cys	NM_182919.3	NA	Heterozygous	Variant of uncertain significance	Unsolved
500	Endocrinology	Pituitary Adenoma	Targeted NGS Panel	Negative Findings									Unsolved
501	Rheumatology	Early Onset Osteoporosis	Custom Exome-Based Panel	Uncertain Clinical Significance	CD55	Autosomal Recessive	c.1070 G>A	p.(R357H)	NM_000574.4	1: 207512751	Heterozygous	Variant of uncertain significance	Unsolved
501	Rheumatology	Early Onset Osteoporosis	Custom Exome-Based Panel	Uncertain Clinical Significance	SH3BP2	Autosomal Dominant	c.625 G>A	p.(V209M)	NM_003023.4	4: 2831258	Heterozygous	Variant of uncertain significance	Unsolved
502	Nephrology and Hypertension	Glomerular (FSGS)	Custom Exome-Based Panel	Positive Findings	NPHS2	Unknown	c.948delT	p.A317LfsX31	NM_014625.3	NA	Heterozygous	Pathogenic	Unsolved
502	Nephrology and Hypertension	Glomerular (FSGS)	Custom Exome-Based Panel	Positive Findings	NPHS2	Unknown	c.948delT	p.A317LfsX31	NM_014625.3	NA	Heterozygous	Pathogenic	Unsolved
503	Nephrology and Hypertension	Glomerular (FSGS)	Custom Exome-Based Panel
504	Nephrology and Hypertension	Stones	Targeted NGS Panel	Negative Findings									Unsolved
504	Nephrology and Hypertension	Stones	Targeted Variant	Negative Findings									Unsolved
505	Allergy and Immunology	Primary Immune Deficiency (PID)	Targeted NGS Panel	Uncertain Clinical Significance	ANKZF1	Unknown	c.1013G>A	p.Arg338His	NM_018089.2	NA	Heterozygous	Variant of uncertain significance	Unsolved
505	Allergy and Immunology	Primary Immune Deficiency (PID)	Targeted NGS Panel	Uncertain Clinical Significance	ATM	Unknown	c.974A>G	p.His325Arg	NM_000051.3	NA	Heterozygous	Variant of uncertain significance	Unsolved
505	Allergy and Immunology	Primary Immune Deficiency (PID)	Targeted NGS Panel	Uncertain Clinical Significance	FCHO1	Unknown	c.2362G>C	p.Val788Leu	NM_001161357.1	NA	Heterozygous	Variant of uncertain significance	Unsolved
505	Allergy and Immunology	Primary Immune Deficiency (PID)	Targeted NGS Panel	Uncertain Clinical Significance	FCHO1	Unknown	c.2527A>G	p.Ser843Gly	NM_001161357.1	NA	Heterozygous	Variant of uncertain significance	Unsolved
505	Allergy and Immunology	Primary Immune Deficiency (PID)	Targeted NGS Panel	Uncertain Clinical Significance	IL23R	Unknown	c.1116_1117delinsCT	p.Leu372_Ile373delin	NM_144701.2	NA	Heterozygous	Variant of uncertain significance	Unsolved
505	Allergy and Immunology	Primary Immune Deficiency (PID)	Targeted NGS Panel	Uncertain Clinical Significance	ITGB2	Unknown	c.961G>A	p.Ala321Thr	NM_000211.4	NA	Heterozygous	Variant of uncertain significance	Unsolved
505	Allergy and Immunology	Primary Immune Deficiency (PID)	Targeted NGS Panel	Uncertain Clinical Significance	LRBA	Unknown	c.8057C>T	p.Thr2686Ile	NM_006726.4	NA	Heterozygous	Variant of uncertain significance	Unsolved
505	Allergy and Immunology	Primary Immune Deficiency (PID)	Targeted NGS Panel	Uncertain Clinical Significance	MEFV	Unknown	c.2048C>T	p.Ser683Leu	NM_000243.2	NA	Heterozygous	Variant of uncertain significance	Unsolved
505	Allergy and Immunology	Primary Immune Deficiency (PID)	Targeted NGS Panel	Uncertain Clinical Significance	TICAM1	Unknown	c.238G>A	p.Val80Met	NM_182919.3	NA	Heterozygous	Variant of uncertain significance	Unsolved
506	Nephrology and Hypertension	Stones	Custom Exome-Based Panel	Negative Findings									Unsolved
507	Nephrology and Hypertension	Cysts	Custom Genome-Based Panel	Negative Findings									Unsolved
508	Medical Oncology	Soft Tissue and Bone Sarcoma	Targeted NGS Panel	Negative Findings									Unsolved
509	Nephrology and Hypertension	Congenital Anomalies of Kidney and Urinary Tract (CAKUT)	Custom Exome-Based Panel	Uncertain Clinical Significance	LAMC1	Unknown	c.3845dup	p.(E1283Gfs*3)	NM_002293.3	1: 183102681	Heterozygous	Variant of uncertain significance	Unsolved
510	Nephrology and Hypertension	Cysts	Targeted Variant	Positive Findings	VHL	Unknown	-75_-55del	(5UTR)	NM_000551		Heterozygous	Likely pathogenic	Solved
511	Nephrology and Hypertension	Stones	Targeted NGS Panel	Negative Findings									Unsolved
512	Gastroenterology and Hepatology	Cholestatic Liver Disease	WES	Negative Findings									Unsolved
513	Gastroenterology and Hepatology	Cholangiocarcinoma with or without PSC (CCA)	Targeted NGS Panel	Uncertain Clinical Significance	BMPR1A	Autosomal Dominant	c.1048T>C	p.Tyr350His	NM_004329.2		Heterozygous	Variant of uncertain significance	Unsolved
514	Nephrology and Hypertension	Glomerular (FSGS)	Custom Exome-Based Panel	Positive Findings	NPHS2	Autosomal Recessive	c.138_142dupGGGCT	p.S48WfsX53	NM_014625.3	1: 179544862	Heterozygous	Pathogenic	Unsolved
515	Nephrology and Hypertension	Glomerular (FSGS)	Custom Exome-Based Panel	Uncertain Clinical Significance	COL4A4	Autosomal Dominant/Recessive	c.2124 A>T	p.R708S	NM_000092.4	2: 227924892	Heterozygous	Variant of uncertain significance	Unsolved
516	Nephrology and Hypertension	Congenital Anomalies of Kidney and Urinary Tract (CAKUT)	Targeted NGS Panel	Positive Findings	COL4A3	Autosomal Dominant/Recessive	c.279+1 G>T	p.?	NM_000091.4	2: 228109081	Heterozygous	Likely pathogenic	Solved
517	Medical Oncology	Soft Tissue and Bone Sarcoma
518	Endocrinology	Maturity Onset Diabetes of the Young (MODY)	ExonArray (Del/Dup)	Negative Findings									Unsolved
518	Endocrinology	Maturity Onset Diabetes of the Young (MODY)	Custom Exome-Based Panel	Negative Findings									Unsolved
519	Nephrology and Hypertension	Tubulointerstitial Disease	Custom Exome-Based Panel	Uncertain Clinical Significance	NEK8	Unknown	c.67 C>T	p.R23X	NM_178170.2	NA	Heterozygous	Likely pathogenic	Unsolved
520	Nephrology and Hypertension	Cysts
521	Gastroenterology and Hepatology	Inflammatory Bowel Disease (IBD)	Targeted NGS Panel	Uncertain Clinical Significance	SLC35C1	Autosomal Recessive	c.503_505del	p.Phe168del	NM_018389.4	NA	Heterozygous	Pathogenic	Unsolved
521	Gastroenterology and Hepatology	Inflammatory Bowel Disease (IBD)	Targeted NGS Panel	Uncertain Clinical Significance	TNFRSF13B	Autosomal Recessive	c.310T>C	p.Cys104Arg	NM_012452.2	NA	Heterozygous	Likely pathogenic	Unsolved
521	Gastroenterology and Hepatology	Inflammatory Bowel Disease (IBD)	Targeted NGS Panel	Uncertain Clinical Significance	LPIN2	Autosomal Recessive	c.2011C>T	p.Arg671Cys	NM_014646.2	NA	Heterozygous	Variant of uncertain significance	Unsolved
521	Gastroenterology and Hepatology	Inflammatory Bowel Disease (IBD)	Targeted NGS Panel	Uncertain Clinical Significance	MKL1	Autosomal Recessive	c.2392C>T	p.Pro798Ser	NM_020831.4	NA	Heterozygous	Variant of uncertain significance	Unsolved
521	Gastroenterology and Hepatology	Inflammatory Bowel Disease (IBD)	Targeted NGS Panel	Uncertain Clinical Significance	POLE	Autosomal Recessive	c.6682_6684del	p.Lys2228del	NM_006231.3	NA	Heterozygous	Variant of uncertain significance	Unsolved
521	Gastroenterology and Hepatology	Inflammatory Bowel Disease (IBD)	Targeted NGS Panel	Uncertain Clinical Significance	PRKDC	Autosomal Recessive	c.1002T>G	p.His334Gln	NM_006904.6	NA	Heterozygous	Variant of uncertain significance	Unsolved
521	Gastroenterology and Hepatology	Inflammatory Bowel Disease (IBD)	Targeted NGS Panel	Uncertain Clinical Significance	ZAP70	Autosomal Recessive	c.1556G>A	p.Arg519His	NM_001079.3	NA	Heterozygous	Variant of uncertain significance	Unsolved
522	Neurology	Epilepsy	Targeted NGS Panel	Negative Findings									Unsolved
523	Allergy and Immunology	Primary Immune Deficiency (PID)	Targeted NGS Panel	Uncertain Clinical Significance	NOD2	Autosomal Dominant	c.2104C>T	p.Arg702Trp	NM_022162.2	NA	Heterozygous	Risk allele	Unsolved
523	Allergy and Immunology	Primary Immune Deficiency (PID)	Targeted NGS Panel	Uncertain Clinical Significance	LAT	Autosomal Recessive	Deletion	Exon 9	NM_001014987.1	NA	Heterozygous	Variant of uncertain significance	Unsolved
523	Allergy and Immunology	Primary Immune Deficiency (PID)	Targeted NGS Panel	Uncertain Clinical Significance	WDR1	Autosomal Recessive	c.1515G>A	Silent	NM_017491.3	NA	Heterozygous	Variant of uncertain significance	Unsolved
524	Medical Oncology	Soft Tissue and Bone Sarcoma	Targeted NGS Panel	Negative Findings									Unsolved
525	Endocrinology	Maturity Onset Diabetes of the Young (MODY)	ExonArray (Del/Dup)	Negative Findings									Unsolved
525	Endocrinology	Maturity Onset Diabetes of the Young (MODY)	Custom Exome-Based Panel	Uncertain Clinical Significance	FBP1	Autosomal Recessive	c.970G>A	p.(D324N)	NM_000507.3	9: 97365710	Heterozygous	Variant of uncertain significance	Unsolved
525	Endocrinology	Maturity Onset Diabetes of the Young (MODY)	Custom Exome-Based Panel	Uncertain Clinical Significance	NEUROD1	Autosomal Dominant/Recessive	c.887del	p.(N296lfs*35)	NM_002500.3	2: 182542705	Heterozygous	Variant of uncertain significance	Unsolved
525	Endocrinology	Maturity Onset Diabetes of the Young (MODY)	Custom Exome-Based Panel	Uncertain Clinical Significance	RFX6	Autosomal Dominant/Recessive	c.1783G>A	p.(V595M)	NM_173560.3	6: 117246720	Heterozygous	Variant of uncertain significance	Unsolved
525	Endocrinology	Maturity Onset Diabetes of the Young (MODY)	Custom Exome-Based Panel	Uncertain Clinical Significance	WFS1	Autosomal Dominant/Recessive	c.2195G>A	p.(R732H)	NM_006005.3	4: 6303717	Heterozygous	Variant of uncertain significance	Unsolved
526	Nephrology and Hypertension	Cysts	Targeted NGS Panel	Positive Findings	CEP290	Autosomal Recessive	c.4966G>T	p.(E1656*)	NM_025114.3	12: 88476854	Heterozygous	Pathogenic	Solved
526	Nephrology and Hypertension	Cysts	Targeted NGS Panel	Positive Findings	PKD1	Autosomal Dominant	c.749_771dup	p.(T258Afs*40)	NM_001009944.2	16: 2168221	Heterozygous	Pathogenic	Solved
527	Neurology	Epilepsy	Targeted NGS Panel	Uncertain Clinical Significance	NPC1	Autosomal Recessive	c.1947+15_1947+16ins	Intronic	NM_000271.4	NA	Heterozygous	Variant of uncertain significance	Unsolved
527	Neurology	Epilepsy	Targeted NGS Panel	Uncertain Clinical Significance	PCLO	Autosomal Recessive	c.2890A>G	Met964Val	NM_033026.5	NA	Heterozygous	Variant of uncertain significance	Unsolved
527	Neurology	Epilepsy	Targeted NGS Panel	Uncertain Clinical Significance	WWOX	Autosomal Recessive	c.1204G>A	p.Glu402Lys	NM_016373.3	NA	Heterozygous	Variant of uncertain significance	Unsolved
528	Rheumatology	Auto-inflammatory Syndromes	Custom Exome-Based Panel	Negative Findings									Unsolved
529	Nephrology and Hypertension	Glomerular (FSGS)	Custom Genome-Based Panel	Positive Findings	COL4A5	X-linked	c.1871G>A	p.Gly624Asp	NM_000495.4		Hemizygous	Pathogenic	Solved
530	Gastroenterology and Hepatology	Cholangiocarcinoma with or without PSC (CCA)	Targeted NGS Panel	Uncertain Clinical Significance	TSC2	Autosomal Dominant	c.1113G>T	p.Gln371His	NM_000548.3	NA	Heterozygous	Variant of uncertain significance	Unsolved
531	Nephrology and Hypertension	Congenital Anomalies of Kidney and Urinary Tract (CAKUT)	Targeted NGS Panel	Uncertain Clinical Significance	APOL1	Unknown	c.1164_1169del	p.(N388_Y389del)	NM_003661.3	NA	Heterozygous	Risk allele	Unsolved
531	Nephrology and Hypertension	Congenital Anomalies of Kidney and Urinary Tract (CAKUT)	Targeted NGS Panel	Uncertain Clinical Significance	MYO1E	Autosomal Recessive	c.2627C>G	p.(T876R)	NA	15: 59455356	Heterozygous	Variant of uncertain significance	Unsolved
532	Nephrology and Hypertension	Glomerular (FSGS)	Custom Genome-Based Panel	Positive Findings	NPHS2	Autosomal Recessive	c.686G>A	p.Arg229Gln	NM_014625.3	NA	Heterozygous	Pathogenic	Likely Solved - Follow-up needed
532	Nephrology and Hypertension	Glomerular (FSGS)	Custom Genome-Based Panel	Positive Findings	NPHS2	Autosomal Recessive	c.890C>T	p.Ala297Val	NM_014625.3	NA	Heterozygous	Likely pathogenic	Likely Solved - Follow-up needed
532	Nephrology and Hypertension	Glomerular (FSGS)	Custom Genome-Based Panel	Positive Findings	CD46	Autosomal Dominant/Recessive	c.989-78G>A	Intronic	NM_002389.4	NA	Heterozygous	Risk allele	Likely Solved - Follow-up needed
532	Nephrology and Hypertension	Glomerular (FSGS)	Custom Genome-Based Panel	Positive Findings	FAT4	Autosomal Recessive	c.10999G>A	p.Asp3667Asn	NM_024582.4	NA	Heterozygous	Variant of uncertain significance	Likely Solved - Follow-up needed
532	Nephrology and Hypertension	Glomerular (FSGS)	Custom Genome-Based Panel	Positive Findings	LAMA5	Unknown	c.4507C>T	p.Arg1503Cys	NM_005560.4	NA	Heterozygous	Variant of uncertain significance	Likely Solved - Follow-up needed
532	Nephrology and Hypertension	Glomerular (FSGS)	Custom Genome-Based Panel	Positive Findings	LRP5	Autosomal Dominant/Recessive	c.2015C>T	p.Thr672Met	NM_002335.3	NA	Heterozygous	Variant of uncertain significance	Likely Solved - Follow-up needed
532	Nephrology and Hypertension	Glomerular (FSGS)	Custom Genome-Based Panel	Positive Findings	MAPKBP1	Autosomal Recessive	c.4102C>T	p.Pro1368Ser	NM_001128608.1	NA	Heterozygous	Variant of uncertain significance	Likely Solved - Follow-up needed
532	Nephrology and Hypertension	Glomerular (FSGS)	Custom Genome-Based Panel	Positive Findings	PARN	Autosomal Dominant/Recessive	c.712T>C	p.Tyr238His	NM_002582.3	NA	Heterozygous	Variant of uncertain significance	Likely Solved - Follow-up needed
532	Nephrology and Hypertension	Glomerular (FSGS)	Custom Genome-Based Panel	Positive Findings	CACNA1H	Autosomal Dominant	c.2102C>T	p.Pro701Leu	NM_021098.2	NA	Heterozygous	Variant of uncertain significance	Likely Solved - Follow-up needed
532	Nephrology and Hypertension	Glomerular (FSGS)	Custom Genome-Based Panel	Positive Findings	PKD1	Autosomal Dominant	c.8963C>T	p.Ala2988Val	NM_001009944.2	NA	Heterozygous	Variant of uncertain significance	Likely Solved - Follow-up needed
533	Nephrology and Hypertension	Glomerular (FSGS)	Custom Genome-Based Panel	Uncertain Clinical Significance	SLC34A3	Autosomal Recessive	c.1415C>T	p.Pro472Leu	NM_080877.2	NA	Heterozygous	Variant of uncertain significance	Unsolved
533	Nephrology and Hypertension	Glomerular (FSGS)	Targeted Variant	Uncertain Clinical Significance	SLC34A3	Autosomal Recessive	Partial Deletion of	p.?	NM_080877.2	NA	Heterozygous	Pathogenic	Unsolved
533	Nephrology and Hypertension	Glomerular (FSGS)	Targeted Variant	Negative Findings									Unsolved
534	Endocrinology	Maturity Onset Diabetes of the Young (MODY)	ExonArray (Del/Dup)	Negative Findings									Unsolved
534	Endocrinology	Maturity Onset Diabetes of the Young (MODY)	Custom Exome-Based Panel	Negative Findings									Unsolved
535	Endocrinology	Pituitary Adenoma	Targeted NGS Panel	Negative Findings									Unsolved
536	Gastroenterology and Hepatology	Hepatocellular Carcinoma (HCC)
537	Nephrology and Hypertension	Glomerular (FSGS)	Targeted NGS Panel	Negative Findings									Unsolved
538	Nephrology and Hypertension	Cysts	Custom Genome-Based Panel	Uncertain Clinical Significance	OPLAH	Autosomal Dominant/Recessive	c.1616A>C	p.Tyr539Ser	NM_017570.4	NA	Heterozygous	Variant of uncertain significance	Unsolved
538	Nephrology and Hypertension	Cysts	Custom Genome-Based Panel	Uncertain Clinical Significance	SCNN1B	Autosomal Dominant/Recessive	c.1376T>C	p.Met459Thr	NM_000336.2	NA	Heterozygous	Variant of uncertain significance	Unsolved
538	Nephrology and Hypertension	Cysts	Custom Genome-Based Panel	Uncertain Clinical Significance	TNXB	Autosomal Dominant	c.12463+2T>C	GT Donor	NM_019105.6	NA	Heterozygous	Variant of uncertain significance	Unsolved
538	Nephrology and Hypertension	Cysts	Custom Genome-Based Panel	Uncertain Clinical Significance	BBS1	Autosomal Recessive	c.485C>T	p.Thr162Met	NM_024649.4	NA	Heterozygous	Variant of uncertain significance	Unsolved
538	Nephrology and Hypertension	Cysts	Custom Genome-Based Panel	Uncertain Clinical Significance	TCTN2	Autosomal Recessive	c.1007C>T	p.Ala336Val	NM_024809.4	NA	Heterozygous	Variant of uncertain significance	Unsolved
539	Nephrology and Hypertension	Glomerular (FSGS)	Custom Genome-Based Panel	Uncertain Clinical Significance	PKHD1	Autosomal Recessive	c.3383T>C	p.Ile1128Thr	NM_138694.3	NA	Heterozygous	Variant of uncertain significance	Unsolved
540	Medical Oncology	Soft Tissue and Bone Sarcoma	Targeted NGS Panel	Negative Findings									Unsolved
541	Neurology	Epilepsy	Targeted NGS Panel	Positive Findings	TREX1	Autosomal Recessive	c.341G>A	p.Arg114His	NM_033629.4		Heterozygous	Pathogenic	Unsolved
541	Neurology	Epilepsy	Targeted NGS Panel	Positive Findings	ADAR	Unknown	c.487G>A	p.Gly163Arg	NM_001111.4		Heterozygous	Variant of uncertain significance	Unsolved
542	Nephrology and Hypertension	Cysts	Custom Exome-Based Panel	Uncertain Clinical Significance	NOTCH2	Unknown	c.6139 C>T	p.R2047W	NM_024408.3	NA	Heterozygous	Variant of uncertain significance	Unsolved
542	Nephrology and Hypertension	Cysts	Custom Exome-Based Panel	Uncertain Clinical Significance	PKD2	Unknown	c.2866 G>A	p.E956K	NM_000297.3	NA	Heterozygous	Variant of uncertain significance	Unsolved
543	Nephrology and Hypertension	Stones	Custom Exome-Based Panel	Negative Findings									Unsolved
544	Medical Oncology	Soft Tissue and Bone Sarcoma	Targeted NGS Panel	Negative Findings									Unsolved
545	Gastroenterology and Hepatology	Inflammatory Bowel Disease (IBD)	Targeted NGS Panel	Positive Findings	CARD11	Unknown	Deletion	Entire coding sequen	NM_032415.5	NA	Heterozygous	Pathogenic	Unsolved
545	Gastroenterology and Hepatology	Inflammatory Bowel Disease (IBD)	Targeted NGS Panel	Positive Findings	CTC1	Unknown	c.724_727del	p.Lys242Leufs*41	NM_025099.5	NA	Heterozygous	Pathogenic	Unsolved
545	Gastroenterology and Hepatology	Inflammatory Bowel Disease (IBD)	Targeted NGS Panel	Positive Findings	CHD7	Unknown	c.967G>A	p.Val323Ile	NM_017780.3	NA	Heterozygous	Variant of uncertain significance	Unsolved
545	Gastroenterology and Hepatology	Inflammatory Bowel Disease (IBD)	Targeted NGS Panel	Positive Findings	SI	Unknown	c.5234T>G	p.Phe1745Cys	NM_001041.3	NA	Heterozygous	Variant of uncertain significance	Unsolved
545	Gastroenterology and Hepatology	Inflammatory Bowel Disease (IBD)	Targeted NGS Panel	Positive Findings	TIMM50	Unknown	c.923T>C	p.Ile308Thr	NM_001001563.3	NA	Heterozygous	Variant of uncertain significance	Unsolved
546	Nephrology and Hypertension	Cysts	Targeted NGS Panel	Positive Findings	PKD1	Autosomal Dominant	c.6916-9 G>A	p.?	NM_001009944.2	16:2158042	Heterozygous	Likely pathogenic	Solved
546	Nephrology and Hypertension	Cysts	Targeted NGS Panel	Positive Findings	PKD1	Autosomal Dominant	c.6916-9 G>A	p.?	NM_001009944.2	16:2158042	Heterozygous	Likely pathogenic	Solved
547	Medical Oncology	Soft Tissue and Bone Sarcoma	Targeted NGS Panel
548	Nephrology and Hypertension	Cysts	Custom Exome-Based Panel	Negative Findings									Unsolved
548	Nephrology and Hypertension	Cysts	Custom Exome-Based Panel	Negative Findings									Unsolved
549	Endocrinology	Short Stature	Chromosomal Microarray (CMA)	Negative Findings									Unsolved
549	Endocrinology	Short Stature	Custom Exome-Based Panel	Uncertain Clinical Significance	ADAMTS10	Autosomal Recessive	c.2051 G>A	p.(R684Q)	NM_030957.3	19: 8654233	Heterozygous	Variant of uncertain significance	Unsolved
550	Medical Oncology	Soft Tissue and Bone Sarcoma	Targeted NGS Panel	Uncertain Clinical Significance	POT1	Autosomal Dominant	c.343A>C	p.Ile115Leu	NM_015450.2	NA	Heterozygous	Variant of uncertain significance	Unsolved
551	Allergy and Immunology	Primary Immune Deficiency (PID)	Targeted NGS Panel	Uncertain Clinical Significance	TMC8	Unknown	c.838C>T	p.Arg280Cys	NM_152468.4	NA	Heterozygous	Variant of uncertain significance	Unsolved
552	Nephrology and Hypertension	Glomerular (FSGS)
553	Gastroenterology and Hepatology	Cholangiocarcinoma with or without PSC (CCA)	Targeted NGS Panel	Negative Findings									Unsolved
554	Gastroenterology and Hepatology	Cholangiocarcinoma with or without PSC (CCA)	Targeted NGS Panel	Uncertain Clinical Significance	SMARCA4	Unknown	c.708_719dup	p.Gly241_Pro244dup	NM_001128849.1	NA	Heterozygous	Variant of uncertain significance	Unsolved
555	Nephrology and Hypertension	Glomerular (FSGS)	Targeted NGS Panel	Uncertain Clinical Significance	CUBN	Autosomal Recessive	c.3604 G>A	p.(A1202T)	NA	10: 17087074	Heterozygous	Variant of uncertain significance	Unsolved
555	Nephrology and Hypertension	Glomerular (FSGS)	Targeted NGS Panel	Uncertain Clinical Significance	FAT1	Autosomal Recessive	c.9440 T>G	p.(V3147G)	NA	4: 187534286	Heterozygous	Variant of uncertain significance	Unsolved
555	Nephrology and Hypertension	Glomerular (FSGS)	Targeted NGS Panel	Uncertain Clinical Significance	KANK4	Unknown	c.1049 C>T	p.(S350L)	NA	1: 62739727	Heterozygous	Variant of uncertain significance	Unsolved
555	Nephrology and Hypertension	Glomerular (FSGS)	Targeted NGS Panel	Uncertain Clinical Significance	KANK4	Unknown	c.1007 G>T	p.(R336M)	NA	1: 62739769	Heterozygous	Variant of uncertain significance	Unsolved
556	Endocrinology	Early Onset Osteoporosis	Targeted NGS Panel	Negative Findings									Unsolved
557	Endocrinology	Early Onset Osteoporosis	Targeted NGS Panel	Negative Findings									Unsolved
558	Nephrology and Hypertension	Cysts	Targeted NGS Panel	Positive Findings	PKD1	Autosomal Dominant	c.10167+25_10167+43d	p.?	NM_001009944.2	16: 2147826	Heterozygous	Pathogenic	Solved
558	Nephrology and Hypertension	Cysts	Targeted NGS Panel	Positive Findings	PKHD1	Autosomal Dominant/Recessive	c.1676 G>A	p.(R559Q)	NM_138694.3	6: 51921513	Heterozygous	Variant of uncertain significance	Solved
559	Nephrology and Hypertension	Glomerular (FSGS)	Targeted NGS Panel	Positive Findings	SLC3A1	Autosomal Recessive	c.1400 T>C	p.(M467T)	NM_000341.3	2: 44539792	Heterozygous	Pathogenic	Solved
559	Nephrology and Hypertension	Glomerular (FSGS)	Targeted NGS Panel	Positive Findings	COL4A3	Autosomal Dominant/Recessive	c.4981 C>T	p.(R1661C)	NM_000091.4	2: 228176554	Heterozygous	Likely pathogenic	Solved
560	Nephrology and Hypertension	Cysts	Targeted NGS Panel	Negative Findings									Unsolved
561	Nephrology and Hypertension	Glomerular (FSGS)
562	Nephrology and Hypertension	Glomerular (FSGS)
563	Medical Oncology	Soft Tissue and Bone Sarcoma	Targeted NGS Panel	Negative Findings									Unsolved
564	Nephrology and Hypertension	Cysts	Targeted NGS Panel	Negative Findings									Unsolved
564	Nephrology and Hypertension	Cysts	Targeted NGS Panel	Negative Findings									Unsolved
565	Endocrinology	Early Onset Osteoporosis	Targeted NGS Panel	Negative Findings									Unsolved
565	Endocrinology	Early Onset Osteoporosis	Targeted NGS Panel	Negative Findings									Unsolved
566	Endocrinology	Early Onset Osteoporosis	Targeted NGS Panel	Negative Findings									Unsolved
567	Endocrinology	Early Onset Osteoporosis	Targeted NGS Panel	Positive Findings	NF1	Autosomal Dominant	c.2509T>C	p.Trp837Arg	NM_000267.3	NA	Heterozygous	Likely pathogenic	Unsolved
567	Endocrinology	Early Onset Osteoporosis	WES	Uncertain Clinical Significance	NF1	Autosomal Dominant	c.2509T>C	p.Trp837Arg	NM_000267.3		Heterozygous	Likely pathogenic	Unsolved
568	Endocrinology	Early Onset Osteoporosis	WES	Negative Findings									Unsolved
568	Endocrinology	Early Onset Osteoporosis	Targeted NGS Panel	Negative Findings									Unsolved
569	Endocrinology	Early Onset Osteoporosis	Targeted NGS Panel
570	Endocrinology	Early Onset Osteoporosis	Targeted NGS Panel	Negative Findings									Unsolved
570	Endocrinology	Early Onset Osteoporosis	Targeted NGS Panel	Negative Findings									Unsolved
571	Nephrology and Hypertension	Glomerular (FSGS)
572	Endocrinology	Early Onset Osteoporosis	Targeted Variant
573	Pulmonary Medicine	Idiopathic Pulmonary Fibrosis (IPF)	Custom Exome-Based Panel	Uncertain Clinical Significance	HPS4	Autosomal Recessive	c.1397 G>A	p.(R466H)	NM_022081.5	22: 26860199	Heterozygous	Variant of uncertain significance	Unsolved-pending follow up
574	Endocrinology	Early Onset Osteoporosis	Targeted NGS Panel	Negative Findings									Unsolved
574	Endocrinology	Early Onset Osteoporosis	Targeted Variant	Negative Findings									Unsolved
575	Nephrology and Hypertension	Glomerular (FSGS)	Custom Genome-Based Panel	Uncertain Clinical Significance	CUBN	Autosomal Recessive	c.2144C>T	p.(P715L)		10:17126427	Heterozygous	Variant of uncertain significance	Unsolved
575	Nephrology and Hypertension	Glomerular (FSGS)	Targeted NGS Panel	Uncertain Clinical Significance	NPHS1	Autosomal Recessive	c.2210 A>C	p.(H737P)		19:36335007	Heterozygous	Variant of uncertain significance	Unsolved
575	Nephrology and Hypertension	Glomerular (FSGS)	Targeted NGS Panel	Negative Findings									Unsolved
576	Endocrinology	Early Onset Osteoporosis	Targeted NGS Panel	Positive Findings	MSH2	Autosomal Dominant/Recessive	c.1862G>T	p.Arg624Leu	NM_000251.2	NA	Heterozygous	Pathogenic	Solved
577	Endocrinology	Early Onset Osteoporosis
578	Endocrinology	Early Onset Osteoporosis	Custom Exome-Based Panel	Positive Findings	HFE	Autosomal Recessive	c.187 C>G	p.H63D	NM_000410.3	6: 26091179	Homozygous	Pathogenic	Unsolved
578	Endocrinology	Early Onset Osteoporosis	Custom Exome-Based Panel	Positive Findings	HSPG2	Autosomal Recessive	c.4681 G>A	p.E1561K	NM_005529.5	1: 22190652	Heterozygous	Variant of uncertain significance	Unsolved
578	Endocrinology	Early Onset Osteoporosis	Custom Exome-Based Panel	Positive Findings	RET	Autosomal Dominant	c.2261 C>T	p.T754M	NM_020975.4	10: 43612156	Heterozygous	Variant of uncertain significance	Unsolved
578	Endocrinology	Early Onset Osteoporosis	Custom Exome-Based Panel	Positive Findings	CDKN2B	Unknown	c.256 G>A	p.D86N	NM_004936.3	9: 22006147	Heterozygous	Variant of uncertain significance	Unsolved
578	Endocrinology	Early Onset Osteoporosis	Custom Exome-Based Panel	Positive Findings	TGFB1	Autosomal Dominant	c.553 C>T	p.R185W	NM_000660.4	19: 41850733	Heterozygous	Variant of uncertain significance	Unsolved
579	Endocrinology	Early Onset Osteoporosis	Targeted NGS Panel	Positive Findings	LPL	Autosomal Dominant/Recessive	c.590 G>A	p.R197H	NM_000237.2	8: 19811679	Heterozygous	Likely pathogenic	Unsolved
579	Endocrinology	Early Onset Osteoporosis	Targeted NGS Panel	Positive Findings	APOE	Semi-Dominant	c.114G>A	p.W38X	NM_000041.3	19: 45411087	Heterozygous	Variant of uncertain significance	Unsolved
580	Endocrinology	Early Onset Osteoporosis	Targeted Variant	Positive Findings	ALPL	Autosomal Dominant/Recessive	c.571G>A	p.Glu191Lys	NM_000478.5		Heterozygous	Pathogenic	Unsolved
581	Endocrinology	Early Onset Osteoporosis	Targeted NGS Panel	Positive Findings	DNAAF5	Autosomal Recessive	c.745del	p.His249lIefs*76	NM_017802.3		Heterozygous	Pathogenic
582	Endocrinology	Early Onset Osteoporosis	Custom Exome-Based Panel	Uncertain Clinical Significance	CYP24A1	Autosomal Recessive	c.73 C>G	p.P25A	NM_000782.4	20:52790046	Heterozygous	Variant of uncertain significance	Unsolved
583	Endocrinology	Early Onset Osteoporosis	Targeted NGS Panel	Uncertain Clinical Significance	CASR	Unknown	c.2299G>A	p.Glu767Lys	NM_000388.3		Heterozygous	Variant of uncertain significance	Unsolved
584	Endocrinology	Early Onset Osteoporosis	Targeted NGS Panel	Positive Findings	SDHB	Autosomal Dominant	c.137G>A	p.Arg46Gln	NM_003000.2		Heterozygous	Pathogenic	Likely Solved - Follow-up needed
585	Endocrinology	Early Onset Osteoporosis	Targeted NGS Panel
586	Endocrinology	Early Onset Osteoporosis	Custom Exome-Based Panel	Uncertain Clinical Significance	HFE	Autosomal Recessive	c.187C>G	p.His63Asp	NM_000410.3		Heterozygous	Pathogenic	Unsolved
586	Endocrinology	Early Onset Osteoporosis	Custom Exome-Based Panel	Uncertain Clinical Significance	ENPP1	Unknown	c.1564T>C	Silent	NM_006208.2		Heterozygous	Variant of uncertain significance	Unsolved
586	Endocrinology	Early Onset Osteoporosis	Custom Exome-Based Panel	Uncertain Clinical Significance	SLC34A1	Unknown	c.782G>A	p.Arg261His	NM_003052.4		Heterozygous	Variant of uncertain significance	Unsolved
586	Endocrinology	Early Onset Osteoporosis	Custom Exome-Based Panel	Uncertain Clinical Significance	TRPM6	Unknown	c.4783C>T	p.Pro1595Ser	NM_017662.4		Heterozygous	Variant of uncertain significance	Unsolved
587	Endocrinology	Early Onset Osteoporosis	Custom Exome-Based Panel
588	Endocrinology	Early Onset Osteoporosis	Custom Exome-Based Panel	Negative Findings									Unsolved
589	Allergy and Immunology	Auto-inflammatory Syndromes	Targeted NGS Panel	Positive Findings	CYBB	X-linked	c.1061 A>G	p.(H354R)	NM_000397.3	X: 37663293	Hemizygous	Likely pathogenic	Solved
590	Gastroenterology and Hepatology	Inflammatory Bowel Disease (IBD)
591	Endocrinology	Short Stature	Chromosomal Microarray (CMA)	Negative Findings									Unsolved
591	Endocrinology	Short Stature	Custom Exome-Based Panel	Uncertain Clinical Significance	IGF1R	Autosomal Dominant/Recessive	c.2258 G>A	p.(R753Q)		15: 99465433	Heterozygous	Variant of uncertain significance	Unsolved
592	Endocrinology	Early Onset Osteoporosis	Targeted NGS Panel	Negative Findings									Unsolved
593	Rheumatology	Auto-inflammatory Syndromes	Custom Genome-Based Panel	Positive Findings	NOD2	Autosomal Dominant	c.2023C>T	p.Arg675Trp	NM_001370466.1		Heterozygous		Unsolved
593	Rheumatology	Auto-inflammatory Syndromes	Custom Genome-Based Panel	Positive Findings	NOD2	Autosomal Dominant	c.2717+158C>T		NM_001370466.1		Heterozygous		Unsolved
594	Endocrinology	Early Onset Osteoporosis											Unsolved
595	Endocrinology	Early Onset Osteoporosis	Chromosomal Microarray (CMA)	Uncertain Clinical Significance									Solved
596	Endocrinology	Early Onset Osteoporosis
597	Nephrology and Hypertension	Glomerular (FSGS)	Targeted NGS Panel	Negative Findings									Unsolved
597	Nephrology and Hypertension	Glomerular (FSGS)	Targeted NGS Panel	Positive Findings	CHEK2	Unknown	c.319+2T>A	Splice Donor	NM_007194.3		Heterozygous	Likely pathogenic	Unsolved
598	Endocrinology	Maturity Onset Diabetes of the Young (MODY)	Custom Genome-Based Panel	Uncertain Clinical Significance	KCNJ11	Autosomal Dominant	c.148C>T	p.Arg50Trp	NM_000525.4		Heterozygous	Variant of uncertain significance
599	Nephrology and Hypertension	Glomerular (FSGS)	Custom Exome-Based Panel	Uncertain Clinical Significance	CASR	Autosomal Dominant/Recessive	c.134 C>A	p.A45E	NM_000388.3	3: 121973170	Heterozygous	Variant of uncertain significance	Unsolved
600	Endocrinology	Early Onset Osteoporosis	Targeted NGS Panel	Uncertain Clinical Significance	LRP5	Autosomal Dominant	c.2047G>A	p.Asp683Asn	NM_002335.3		Heterozygous	Variant of uncertain significance	Unsolved
600	Endocrinology	Early Onset Osteoporosis	Targeted NGS Panel	Uncertain Clinical Significance	SERPINF1	Autosomal Recessive	c.392C>A	p.Ala131Asp	NM_002615.6		Heterozygous	Variant of uncertain significance	Unsolved
601	Nephrology and Hypertension	Glomerular (FSGS)	Custom Genome-Based Panel	Positive Findings	COL4A4	Autosomal Dominant	c.490-2A>G	p.?	NM_000092.5		Heterozygous	Likely pathogenic	Solved
601	Nephrology and Hypertension	Glomerular (FSGS)	Custom Genome-Based Panel	Positive Findings	COL4A4	Autosomal Dominant	c.490-2A>G	p.?	NM_000092.5		Heterozygous	Likely pathogenic	Solved
602	Endocrinology	Early Onset Osteoporosis	Targeted Variant	Negative Findings									Unsolved
603	Endocrinology	Early Onset Osteoporosis
604	Endocrinology	Early Onset Osteoporosis	Targeted NGS Panel
605	Endocrinology	Early Onset Osteoporosis	Targeted NGS Panel	Negative Findings									Unsolved
606	Nephrology and Hypertension	Glomerular (FSGS)	Targeted NGS Panel	Negative Findings									Unsolved
606	Nephrology and Hypertension	Glomerular (FSGS)	Targeted NGS Panel	Negative Findings									Unsolved
607	Endocrinology	Early Onset Osteoporosis
608	Nephrology and Hypertension	Glomerular (FSGS)	Targeted NGS Panel	Uncertain Clinical Significance	SLC4A1	Autosomal Dominant/Recessive	c.733G>A	p.(V245M)	NM_000342.3	17:42336674	Heterozygous	Variant of uncertain significance	Unsolved
609	Nephrology and Hypertension	Stones	Targeted NGS Panel	Negative Findings
610	Endocrinology	Short Stature	Custom Exome-Based Panel
611	Nephrology and Hypertension	Glomerular (FSGS)	Targeted NGS Panel	Positive Findings	COL4A5	X-linked	c.4325 G>T	p.(G1442V)	NM_033380.1	X: 107930721	Hemizygous	Pathogenic	Solved
611	Nephrology and Hypertension	Glomerular (FSGS)	Targeted NGS Panel	Positive Findings	ITGB4	Autosomal Dominant/Recessive	c.1666 C>T	p.(R556C)	NM_000213.3	17: 73732140	Heterozygous	Variant of uncertain significance	Solved
611	Nephrology and Hypertension	Glomerular (FSGS)	Targeted NGS Panel	Positive Findings	MAGI2	Unknown	c.2131 C>A	p.(P711T)	NM_012301.3	7: 77824329	Heterozygous	Variant of uncertain significance	Solved
612	Neurology	Epilepsy	Targeted NGS Panel	Positive Findings	CLN8	Unknown	c.200C>T	p.Ala67Val	NM_018941.3	NA	Heterozygous	Pathogenic	Unsolved
612	Neurology	Epilepsy	Targeted NGS Panel	Positive Findings	COL18A1	Unknown	c.1452G>T	Silent	NM_130445.3;NM_03058	NA	Heterozygous	Variant of uncertain significance	Unsolved
613	Nephrology and Hypertension	Cysts	Targeted NGS Panel	Positive Findings	CRB2	Autosomal Recessive	c.3089_3104dup	p.(G1036Afs*43)	NM_173689.6	9: 126135914	Heterozygous	Pathogenic	Solved
613	Nephrology and Hypertension	Cysts	Targeted NGS Panel	Positive Findings	PKD2	Autosomal Dominant	c.2533 C>T	p.(R845*)	NM_000297.3	4: 88995974	Heterozygous	Pathogenic	Solved
613	Nephrology and Hypertension	Cysts	Targeted NGS Panel	Positive Findings	AHI1	Autosomal Recessive	c.3503 A>G	p.(E1168G)	NA	6: 135611646	Heterozygous	Variant of uncertain significance	Solved
616	Nephrology and Hypertension	Cysts	Targeted NGS Panel	Uncertain Clinical Significance	COL4A1	Autosomal Dominant	c.445 C>A	p.(P149T)	NM_001845.4	13: 110864017	Heterozygous	Variant of uncertain significance	Unsolved
617	Nephrology and Hypertension	Glomerular (FSGS)	Targeted NGS Panel	Negative Findings									Unsolved
639	Nephrology and Hypertension	Glomerular (FSGS)	Targeted NGS Panel	Positive Findings	COL4A5	X-linked	c.5048 G>A	p.(R1683Q)	NM_033380.1	X: 107939580	Heterozygous	Pathogenic	Solved
640	Rheumatology	Auto-inflammatory Syndromes	Custom Exome-Based Panel	Uncertain Clinical Significance	NOD2	Autosomal Dominant	c.2264 C>T	p.(A755V)	NM_022162.1	16: 69681423	Heterozygous	Variant of uncertain significance	Unsolved
640	Rheumatology	Auto-inflammatory Syndromes	Custom Exome-Based Panel	Uncertain Clinical Significance	SLC29A3	Autosomal Recessive	c.707 C>T	p.(T236M)	NM_018344.5	16: 50746086	Heterozygous	Variant of uncertain significance	Unsolved
640	Rheumatology	Auto-inflammatory Syndromes	Custom Exome-Based Panel	Uncertain Clinical Significance	NFAT5	Unknown	c.464 A>G	p.(K155R)	NM_138714.3	10: 73115934	Heterozygous	Variant of uncertain significance	Unsolved
641	Gastroenterology and Hepatology	Hepatocellular Carcinoma (HCC)
642	Endocrinology	Pituitary Adenoma	Targeted NGS Panel	Negative Findings									Unsolved
643	Rheumatology	Auto-inflammatory Syndromes	Custom Exome-Based Panel	Uncertain Clinical Significance	IL10RA	Autosomal Recessive	c.698 T>G	p.(V233G)	NM_001558.3	11: 117866313	Heterozygous	Variant of uncertain significance	Unsolved
643	Rheumatology	Auto-inflammatory Syndromes	Custom Exome-Based Panel	Uncertain Clinical Significance	IL10RA	Autosomal Recessive	c.698 T>G	p.(V233G)	NM_001558.3	11: 117866313	Heterozygous	Variant of uncertain significance	Unsolved
644	Neurology	Epilepsy	Chromosomal Microarray (CMA)	Uncertain Clinical Significance	ALDH5A1	Autosomal Recessive	c.50C>T	p.Ser17Leu	NM_001080.3	NA	Heterozygous	Variant of uncertain significance	Solved
644	Neurology	Epilepsy	Targeted NGS Panel	Uncertain Clinical Significance	PEX5	Autosomal Recessive	c.1636C>T	p.Arg546Cys	NM_001131025.1	NA	Heterozygous	Variant of uncertain significance	Solved
644	Neurology	Epilepsy	Targeted NGS Panel	Uncertain Clinical Significance	PRRT2	Autosomal Dominant	Gain	Entire coding sequen	NM_145239.2	NA		Variant of uncertain significance	Solved
644	Neurology	Epilepsy	Targeted NGS Panel	Positive Findings									Solved
645	Nephrology and Hypertension	Cysts	Targeted NGS Panel	Positive Findings	PKD2	Autosomal Dominant	c.1960 C>T	p.(R654*)	NM_000297.3	4: 88979196	Heterozygous	Pathogenic	Solved
645	Nephrology and Hypertension	Cysts	Targeted NGS Panel	Positive Findings	CRB2	Autosomal Recessive	c.3061 G>A	p.(G1021S)	NA	9: 126135871	Heterozygous	Variant of uncertain significance	Solved
645	Nephrology and Hypertension	Cysts	Targeted NGS Panel	Positive Findings	IFT172	Autosomal Recessive	c.4759 G>A	p.(V1587I)	NA	2: 27668852	Heterozygous	Variant of uncertain significance	Solved
645	Nephrology and Hypertension	Cysts	Targeted NGS Panel	Positive Findings	TMEM231	Autosomal Recessive	c.99 C>T	p.(S33=)	NA	16: 75590071	Heterozygous	Variant of uncertain significance	Solved
645	Nephrology and Hypertension	Cysts	Targeted NGS Panel	Positive Findings	TMEM67	Autosomal Recessive	c.1177 A>G	p.(I393V)	NA	8: 94797495	Heterozygous	Variant of uncertain significance	Solved
646	Rheumatology	Auto-inflammatory Syndromes	Custom Exome-Based Panel	Uncertain Clinical Significance	ELANE	Autosomal Dominant	c.740 A>T	p.(Q247L)	NM_001972.2	19: 856100	Heterozygous	Variant of uncertain significance	Unsolved
646	Rheumatology	Auto-inflammatory Syndromes	Custom Exome-Based Panel	Uncertain Clinical Significance	PIK3CD	Autosomal Dominant	c.854 T>C	p.(M285T)	NM_005026.3	1: 9777090	Heterozygous	Variant of uncertain significance	Unsolved
646	Rheumatology	Auto-inflammatory Syndromes	Custom Exome-Based Panel	Uncertain Clinical Significance	PIK3R1	Autosomal Dominant/Recessive	c.586 C>T	p.(P196S)	NM_181523.2	5: 67575513	Heterozygous	Variant of uncertain significance	Unsolved
646	Rheumatology	Auto-inflammatory Syndromes	Custom Exome-Based Panel	Uncertain Clinical Significance	RAG2	Autosomal Recessive	c.368 G>A	p.(R123H)	NM_000536.3	11: 36615351	Heterozygous	Variant of uncertain significance	Unsolved
646	Rheumatology	Auto-inflammatory Syndromes	Custom Exome-Based Panel	Uncertain Clinical Significance	RNASEH2B	Autosomal Recessive	c.787 A>G	p.(T263A)	NM_024570.3	13: 51528086	Heterozygous	Variant of uncertain significance	Unsolved
647	Nephrology and Hypertension	Stones	Targeted NGS Panel
648	Rheumatology	Auto-inflammatory Syndromes	Targeted NGS Panel	Positive Findings	RAG1	Unknown	c.1566G>T	p.Trp522Cys	NM_000448.2	NA	Heterozygous	Pathogenic	Unsolved
648	Rheumatology	Auto-inflammatory Syndromes	Targeted NGS Panel	Positive Findings	RAG1	Unknown	c.1566G>T	p.Trp522Cys	NM_000448.2	NA	Heterozygous	Pathogenic	Unsolved
649	Nephrology and Hypertension	Stones	Targeted NGS Panel	Uncertain Clinical Significance	SLC34A3	Autosomal Recessive	c.1110 G>A	p.(L370=)	NM_080877.2	9: 140128884	Heterozygous	Variant of uncertain significance	Unsolved-pending follow up
649	Nephrology and Hypertension	Stones	Targeted NGS Panel	Uncertain Clinical Significance	SLC34A3	Autosomal Recessive	c.460 C>T	p.(R154W)	NM_080877.2	9: 140127467	Heterozygous	Variant of uncertain significance	Unsolved-pending follow up
649	Nephrology and Hypertension	Stones	Targeted NGS Panel	Uncertain Clinical Significance	ATP6V0A4	Autosomal Recessive	c.2080 C>T	p.(R694C)	NA	7: 138406701	Heterozygous	Variant of uncertain significance	Unsolved-pending follow up
649	Nephrology and Hypertension	Stones	Targeted NGS Panel	Uncertain Clinical Significance	FAM20A	Autosomal Recessive	c.929-11_929-3del	p.?	NA	17: 66538309	Heterozygous	Variant of uncertain significance	Unsolved-pending follow up
649	Nephrology and Hypertension	Stones	Targeted NGS Panel	Uncertain Clinical Significance	LRP2	Autosomal Recessive	c.10910 C>T	p.(P3637L)	NA	2: 170030533	Heterozygous	Variant of uncertain significance	Unsolved-pending follow up
650	Gastroenterology and Hepatology	Cholangiocarcinoma with or without PSC (CCA)	Targeted NGS Panel	Uncertain Clinical Significance	ATM	Unknown	c.4703A>G	p.His1568Arg	NM_000051.3	NA	Heterozygous	Variant of uncertain significance	Unsolved
651	Nephrology and Hypertension	Glomerular (FSGS)	Custom Genome-Based Panel	Uncertain Clinical Significance	UMOD	Autosomal Dominant	c.205T>C	p.Cys69Arg	NM_003361.3	NA	Heterozygous	Variant of uncertain significance	Solved
651	Nephrology and Hypertension	Glomerular (FSGS)	Custom Genome-Based Panel	Uncertain Clinical Significance	ALMS1	Autosomal Recessive	c.11417_11421del	p.Lys3806Ilefs*2	NM_015120.4	NA	Heterozygous	Likely pathogenic	Solved
651	Nephrology and Hypertension	Glomerular (FSGS)	Custom Genome-Based Panel	Uncertain Clinical Significance	ALMS1	Autosomal Recessive	c.7538-8C>T	Intronic	NM_015120.4	NA	Heterozygous	Variant of uncertain significance	Solved
651	Nephrology and Hypertension	Glomerular (FSGS)	Custom Genome-Based Panel	Uncertain Clinical Significance	CD46	Autosomal Dominant/Recessive	c.989-78G>A	Intronic	NM_002389.4	NA	Homozygous	Risk allele	Solved
651	Nephrology and Hypertension	Glomerular (FSGS)	Custom Genome-Based Panel	Uncertain Clinical Significance	GLIS3	Autosomal Recessive	c.1242G>C	p.Gln414His	NM_001042413.1	NA	Heterozygous	Variant of uncertain significance	Solved
651	Nephrology and Hypertension	Glomerular (FSGS)	Custom Genome-Based Panel	Uncertain Clinical Significance	INPP5E	Autosomal Recessive	c.1175C>T	p.Thr392Met	NM_019892.5	NA	Heterozygous	Variant of uncertain significance	Solved
651	Nephrology and Hypertension	Glomerular (FSGS)	Custom Genome-Based Panel	Uncertain Clinical Significance	LRP5	Autosomal Dominant/Recessive	c.713C>T	p.Thr238Met	NM_002335.3	NA	Heterozygous	Variant of uncertain significance	Solved
652	Neurology	Epilepsy	Targeted NGS Panel	Uncertain Clinical Significance	CNTN2	Unknown	c.809G>T	p.Arg270Leu	NM_005076.3	NA	Heterozygous	Variant of uncertain significance	Unsolved
652	Neurology	Epilepsy	Targeted NGS Panel	Uncertain Clinical Significance	NEXMIF	Unknown	c.2357C>T	p.Thr786Ile	NM_001008537.2	NA	Heterozygous	Variant of uncertain significance	Unsolved
652	Neurology	Epilepsy	Targeted NGS Panel	Uncertain Clinical Significance	SURF1	Unknown	c.437_445del	p.Ala146_Glu148del	NM_003172.3	NA	Heterozygous	Variant of uncertain significance	Unsolved
653	Nephrology and Hypertension	Cysts	Targeted NGS Panel	Positive Findings	PKD1	Autosomal Dominant	c.2085del	p.(A696Rfs*89)	NM_001009944.2	16: 2165391	Heterozygous	Pathogenic	Solved
654	Nephrology and Hypertension	Cysts	Targeted NGS Panel	Uncertain Clinical Significance	PKD1	Autosomal Dominant	c.4270 A>G	p.(T1424A)	NM_001009944.2	16: 2160898	Heterozygous	Variant of uncertain significance	Unsolved
655	Nephrology and Hypertension	Glomerular (FSGS)	Targeted NGS Panel	Negative Findings									Unsolved
656	Endocrinology	Maturity Onset Diabetes of the Young (MODY)	ExonArray (Del/Dup)
656	Endocrinology	Maturity Onset Diabetes of the Young (MODY)	Custom Exome-Based Panel
657	Nephrology and Hypertension	Electrolyte imbalance
658	Medical Oncology	Soft Tissue and Bone Sarcoma	Targeted NGS Panel	Uncertain Clinical Significance	SDHA	Autosomal Dominant/Recessive	c.512G>A	p.Arg171His	NM_004168.3	NA	Heterozygous	Variant of uncertain significance	Unsolved
659	Nephrology and Hypertension	Glomerular (FSGS)	Custom Genome-Based Panel	Negative Findings									Unsolved-pending follow up
659	Nephrology and Hypertension	Glomerular (FSGS)	Custom Genome-Based Panel	Negative Findings									Unsolved
660	Nephrology and Hypertension	Cysts	Targeted NGS Panel	Positive Findings	HNF1B	Autosomal Dominant	c.544+5 G>A	p.?	NM_000458.2	17: 36099426	Heterozygous	Likely pathogenic	Solved
660	Nephrology and Hypertension	Cysts	Targeted NGS Panel	Positive Findings	TMEM138	Autosomal Recessive	c.247 A>G	p.(I83V)	NA	11: 61133635	Heterozygous	Variant of uncertain significance	Solved
661	Endocrinology	Pituitary Adenoma	Targeted NGS Panel	Negative Findings									Unsolved
662	Neurology	Epilepsy	Targeted NGS Panel	Uncertain Clinical Significance	GRIA3	Unknown	c.2575C>T	p.Leu859Phe	NM_000828.4	NA	Hemizygous	Variant of uncertain significance	Unsolved
662	Neurology	Epilepsy	Targeted NGS Panel	Uncertain Clinical Significance	MOCS1	Unknown	c.644A>G	p.Lys215Arg	NM_001358530.2	NA	Heterozygous	Variant of uncertain significance	Unsolved
663	Nephrology and Hypertension	Cysts	Targeted NGS Panel	Negative Findings									Unsolved
664	Endocrinology	Maturity Onset Diabetes of the Young (MODY)	ExonArray (Del/Dup)	Negative Findings									Unsolved-pending follow up
664	Endocrinology	Maturity Onset Diabetes of the Young (MODY)	Custom Exome-Based Panel	Uncertain Clinical Significance	GLIS3	Autosomal Recessive	c.798C>A	p.(D266E)	NM_152629.3	9: 4118215	Heterozygous	Variant of uncertain significance	Unsolved-pending follow up
664	Endocrinology	Maturity Onset Diabetes of the Young (MODY)	Custom Exome-Based Panel	Uncertain Clinical Significance	GLIS3	Autosomal Recessive	c.1873C>T	p.(R625W)	NM_152629.3	9: 3856144	Heterozygous	Variant of uncertain significance	Unsolved-pending follow up
665	Nephrology and Hypertension	Glomerular (FSGS)	Custom Exome-Based Panel	Uncertain Clinical Significance	HNF1B	Autosomal Dominant	c.520 A>G	p.(R174G)	NM_000458.2	17: 36099455	Heterozygous	Variant of uncertain significance	Unsolved
665	Nephrology and Hypertension	Glomerular (FSGS)	Custom Exome-Based Panel	Uncertain Clinical Significance	SOX17	Autosomal Dominant	c.685 G>C	p.(G229R)	NM_022454.3	8: 55371995	Heterozygous	Variant of uncertain significance	Unsolved
666	Medical Oncology	Soft Tissue and Bone Sarcoma	Targeted NGS Panel	Negative Findings									Unsolved
667	Medical Oncology	Soft Tissue and Bone Sarcoma	Targeted NGS Panel										Unsolved
668	Medical Oncology	Soft Tissue and Bone Sarcoma	Targeted NGS Panel	Negative Findings									Unsolved
669	Nephrology and Hypertension	Glomerular (FSGS)	Custom Genome-Based Panel	Positive Findings	TTC21B	Autosomal Recessive	c.626C>T	p.Pro209Leu	NM_024753.5		Homozygous	Pathogenic	Solved
670	Nephrology and Hypertension	Cysts
671	Nephrology and Hypertension	Glomerular (FSGS)	Targeted NGS Panel	Positive Findings	COL4A4	Autosomal Dominant/Recessive	c.2967_2968del	p.(G990*)	NM_000092.4	2: 227917021	Heterozygous	Likely pathogenic	Solved
671	Nephrology and Hypertension	Glomerular (FSGS)	Targeted NGS Panel	Positive Findings	MYH9	Autosomal Dominant	c.2807 C>T	p.(A936V)	NM_002473.4	22: 36696928	Heterozygous	Variant of uncertain significance	Solved
671	Nephrology and Hypertension	Glomerular (FSGS)	Targeted NGS Panel	Positive Findings	CRB2	Autosomal Recessive	c.2102 G>A	p.(S701N)	NA	9: 126133523	Heterozygous	Variant of uncertain significance	Solved
671	Nephrology and Hypertension	Glomerular (FSGS)	Targeted NGS Panel	Positive Findings	FAT1	Autosomal Recessive	c.10424 C>G	p.(P3475R)	NA	4: 187525655	Heterozygous	Variant of uncertain significance	Solved
672	Rheumatology	Auto-inflammatory Syndromes	Targeted NGS Panel	Uncertain Clinical Significance	C7	Autosomal Recessive	c.1852C>T	p.Arg618Trp	NM_000587.2	NA	Heterozygous	Variant of uncertain significance	Unsolved
672	Rheumatology	Auto-inflammatory Syndromes	Targeted NGS Panel	Uncertain Clinical Significance	FANCI	Autosomal Recessive	c.1623G>C	p.Leu541Phe	NM_001113378.1	NA	Heterozygous	Variant of uncertain significance	Unsolved
673	Endocrinology	Short Stature	Targeted Variant	Positive Findings	IGF1R	Autosomal Dominant/Recessive	c.784_823del40	p.(P262Afs*23)	NM_000875.3	15: 99434697	Heterozygous	Pathogenic	Solved
674	Nephrology and Hypertension	Stones	Targeted NGS Panel	Negative Findings									Unsolved
675	Nephrology and Hypertension	Glomerular (FSGS)	Custom Exome-Based Panel	Positive Findings	COL4A5	X-linked	c.2288 G>A	p.G763E	NM_033380.1	X: 107850015	Hemizygous	Pathogenic	Solved
676	Nephrology and Hypertension	Glomerular (FSGS)	Targeted NGS Panel	Uncertain Clinical Significance	SLC12A3	Autosomal Recessive	c.1930del	p.(Q644Sfs*28)	NM_000339.2	16: 56920280	Heterozygous	Pathogenic	Likely Solved - Follow-up needed
676	Nephrology and Hypertension	Glomerular (FSGS)	Targeted NGS Panel	Uncertain Clinical Significance	SLC12A3	Autosomal Recessive	c.1001 G>A	p.(R334Q)	NM_000339.2	16: 56906604	Heterozygous	Variant of uncertain significance	Likely Solved - Follow-up needed
677	Nephrology and Hypertension	Cysts	Targeted NGS Panel	Uncertain Clinical Significance	IFT172	Autosomal Recessive	c.3674G>A	p.(R1225Q)	NA	2: 27676886	Heterozygous	Variant of uncertain significance	Unsolved
678	Nephrology and Hypertension	Congenital Anomalies of Kidney and Urinary Tract (CAKUT)	Custom Genome-Based Panel	Positive Findings	HNF1B	Autosomal Dominant	c.544+3_544+6del	Intronic	NM_000458.3	NA	Heterozygous	Pathogenic	Solved
678	Nephrology and Hypertension	Congenital Anomalies of Kidney and Urinary Tract (CAKUT)	Custom Genome-Based Panel	Positive Findings	ATP6V1B1	Autosomal Recessive	c.815C>T	p.Ala272Val	NM_001692.3	NA	Heterozygous	Variant of uncertain significance	Solved
678	Nephrology and Hypertension	Congenital Anomalies of Kidney and Urinary Tract (CAKUT)	Custom Genome-Based Panel	Positive Findings	IFT140	Autosomal Recessive	c.1336A>G	p.Ile446Val	NM_014714.3	NA	Heterozygous	Variant of uncertain significance	Solved
678	Nephrology and Hypertension	Congenital Anomalies of Kidney and Urinary Tract (CAKUT)	Custom Genome-Based Panel	Positive Findings	VDR	Autosomal Recessive	c.889G>A	p.Val297Ile	NM_001017535.1	NA	Heterozygous	Variant of uncertain significance	Solved
678	Nephrology and Hypertension	Congenital Anomalies of Kidney and Urinary Tract (CAKUT)	Custom Genome-Based Panel	Positive Findings	PLCE1	Autosomal Recessive	c.1495C>T	p.Arg499Cys	NM_016341.3	NA	Heterozygous	Variant of uncertain significance	Solved
679	Neurology	Epilepsy	Targeted NGS Panel	Uncertain Clinical Significance	GPAA1	Autosomal Recessive	c.1621C>T	p.Arg541Trp	NM_003801.3	NA	Heterozygous	Variant of uncertain significance	Unsolved
679	Neurology	Epilepsy	Targeted NGS Panel	Uncertain Clinical Significance	GRIN2A	Autosomal Dominant	c.3824A>G	p.Asn1275Ser	NM_000833.4	NA	Heterozygous	Variant of uncertain significance	Unsolved
679	Neurology	Epilepsy	Targeted NGS Panel	Uncertain Clinical Significance	NTRK2	Autosomal Dominant	c.157G>A	p.Val53Met	NM_006180.4	NA	Heterozygous	Variant of uncertain significance	Unsolved
679	Neurology	Epilepsy	Targeted NGS Panel	Uncertain Clinical Significance	PIGQ	Autosomal Recessive	c.512G>A	p.Arg171His	NM_004204.3	NA	Heterozygous	Variant of uncertain significance	Unsolved
679	Neurology	Epilepsy	Targeted NGS Panel	Uncertain Clinical Significance	SLC12A5	Autosomal Recessive	c.3260-3C>A	Intronic	NM_020708.4	NA	Heterozygous	Variant of uncertain significance	Unsolved
679	Neurology	Epilepsy	Targeted NGS Panel	Uncertain Clinical Significance	UNC80	Autosomal Recessive	c.6052A>T	p.Thr2018Ser	NM_032504.1	NA	Heterozygous	Variant of uncertain significance	Unsolved
680	Neurology	Epilepsy	Targeted NGS Panel	Uncertain Clinical Significance	AARS	Unknown	c.2662A>G	p.Met888Val	NM_001605.2	NA	Heterozygous	Variant of uncertain significance	Unsolved
680	Neurology	Epilepsy	Targeted NGS Panel	Uncertain Clinical Significance	KCNJ10	Unknown	c.52C>T	p.Arg18Trp	NM_002241.4	NA	Heterozygous	Variant of uncertain significance	Unsolved
680	Neurology	Epilepsy	Targeted NGS Panel	Uncertain Clinical Significance	RFT1	Unknown	c.1331C>T	p.Thr444Met	NM_052859.3	NA	Heterozygous	Variant of uncertain significance	Unsolved
681	Nephrology and Hypertension	Glomerular (FSGS)	Targeted NGS Panel	Positive Findings	TRPC6	Autosomal Dominant	c.2611 C>T	p.(Q871*)	NM_004621.5	11: 101324414	Heterozygous	Variant of uncertain significance	Solved
681	Nephrology and Hypertension	Glomerular (FSGS)	Targeted NGS Panel	Positive Findings	NPHS2	Autosomal Recessive	c.686 G>A	p.(R229Q)	NA	1: 179526214	Heterozygous	Variant of uncertain significance	Solved
682	Nephrology and Hypertension	Cysts	Targeted NGS Panel	Uncertain Clinical Significance	PKD1	Autosomal Dominant	c.1529G>C	p.(R510P)	NM_001009944.2	16:2166911	Heterozygous	Variant of uncertain significance	Unsolved
683	Rheumatology	Auto-inflammatory Syndromes	Custom Exome-Based Panel										Unsolved
684	Allergy and Immunology	Primary Immune Deficiency (PID)	Targeted NGS Panel	Uncertain Clinical Significance	DOCK8	Unknown	c.5222C>T	p.Thr1741Met	NM_203447.3	NA	Heterozygous	Variant of uncertain significance	Unsolved
684	Allergy and Immunology	Primary Immune Deficiency (PID)	Targeted NGS Panel	Uncertain Clinical Significance	NBAS	Unknown	c.5662C>T	p.His1888Tyr	NM_015909.3	NA	Heterozygous	Variant of uncertain significance	Unsolved
684	Allergy and Immunology	Primary Immune Deficiency (PID)	Targeted NGS Panel	Uncertain Clinical Significance	ZBTB24	Unknown	c.1715G>A	p.Gly572Glu	NM_014797.2	NA	Heterozygous	Variant of uncertain significance	Unsolved
685	Medical Oncology	Soft Tissue and Bone Sarcoma	Targeted NGS Panel
686	Rheumatology	Auto-inflammatory Syndromes	Targeted NGS Panel	Uncertain Clinical Significance	NBAS	Unknown	c.2029G>C	p.Glu677Gln	NM_015909.3	NA	Heterozygous	Variant of uncertain significance	Unsolved
686	Rheumatology	Auto-inflammatory Syndromes	Targeted NGS Panel	Uncertain Clinical Significance	PGM3	Unknown	c.488A>G	p.Lys163Arg	NM_001199917.1	NA	Heterozygous	Variant of uncertain significance	Unsolved
686	Rheumatology	Auto-inflammatory Syndromes	Targeted NGS Panel	Uncertain Clinical Significance	TYK2	Unknown	c.3178G>A	p.Asp1060Asn	NM_003331.4	NA	Heterozygous	Variant of uncertain significance	Unsolved
687	Nephrology and Hypertension	Cysts
688	Endocrinology	Maturity Onset Diabetes of the Young (MODY)	ExonArray (Del/Dup)	Positive Findings	INS	Autosomal Dominant	c.163 C>T	p.(R55C)	NM_000207.2	11: 2182039	Heterozygous	Pathogenic	Solved
688	Endocrinology	Maturity Onset Diabetes of the Young (MODY)	Custom Exome-Based Panel	Positive Findings	FBP1	Autosomal Recessive	c.275 C>T	p.(T92M)	NM_000507.3	9: 97382669	Heterozygous	Variant of uncertain significance	Solved
688	Endocrinology	Maturity Onset Diabetes of the Young (MODY)	Custom Exome-Based Panel	Negative Findings									Solved
689	Pulmonary Medicine	Idiopathic Pulmonary Fibrosis (IPF)	Custom Exome-Based Panel	Uncertain Clinical Significance	GBA	Autosomal Recessive	c.1279 G>A	p.(E427K)	NM_001005741.2	1: 155205581	Heterozygous	Variant of uncertain significance	Unsolved
689	Pulmonary Medicine	Idiopathic Pulmonary Fibrosis (IPF)	Custom Exome-Based Panel	Uncertain Clinical Significance	SLC34A2	Autosomal Recessive	c.1207 A>G	p.(I403V)	NM_006424.2	4: 25674867	Heterozygous	Variant of uncertain significance	Unsolved
690	Gastroenterology and Hepatology	Cholangiocarcinoma with or without PSC (CCA)	Targeted NGS Panel	Negative Findings									Unsolved
691	Gastroenterology and Hepatology	Cholangiocarcinoma with or without PSC (CCA)	Targeted NGS Panel	Negative Findings									Unsolved
692	Nephrology and Hypertension	Glomerular (FSGS)
693	Nephrology and Hypertension	Glomerular (FSGS)	Custom Genome-Based Panel	Uncertain Clinical Significance	PLCG2	Autosomal Dominant	c.3086C>G	p.Ser1029Cys	NM_002661.4		Heterozygous	Variant of uncertain significance	Unsolved
693	Nephrology and Hypertension	Glomerular (FSGS)	Custom Genome-Based Panel	Uncertain Clinical Significance	TBX6	Autosomal Dominant/Recessive	c.1227G>A	p.=	NM_004608.3		Heterozygous	Risk allele	Unsolved
693	Nephrology and Hypertension	Glomerular (FSGS)	Custom Genome-Based Panel	Uncertain Clinical Significance	TBX6	Autosomal Dominant/Recessive	c.-48-240A>G	pre-coding	NM_004608.3		Heterozygous	Risk allele	Unsolved
693	Nephrology and Hypertension	Glomerular (FSGS)	Custom Genome-Based Panel	Uncertain Clinical Significance	CYP2R1	Autosomal Recessive	c.852G>A	p.Met284Ile	NM_024514.4		Heterozygous	Variant of uncertain significance	Unsolved
693	Nephrology and Hypertension	Glomerular (FSGS)	Custom Genome-Based Panel	Uncertain Clinical Significance	TBX6	Autosomal Dominant/Recessive	c.-49+34G>T	pre-coding	NM_004608.3		Homozygous	Risk allele	Unsolved
693	Nephrology and Hypertension	Glomerular (FSGS)	Custom Genome-Based Panel	Uncertain Clinical Significance	BBS5	Autosomal Recessive	c.11T>A	p.Leu4Gln	NM_152384.2		Heterozygous	Variant of uncertain significance	Unsolved
693	Nephrology and Hypertension	Glomerular (FSGS)	Custom Genome-Based Panel	Uncertain Clinical Significance	CACNA1H	Autosomal Dominant	c.1047G>A	p.=	NM_021098.2		Heterozygous	Variant of uncertain significance	Unsolved
693	Nephrology and Hypertension	Glomerular (FSGS)	Custom Genome-Based Panel	Uncertain Clinical Significance	CACNA1H	Autosomal Dominant	c.2329C>T	p.Arg777Cys	NM_021098.2		Heterozygous	Variant of uncertain significance	Unsolved
693	Nephrology and Hypertension	Glomerular (FSGS)	Custom Genome-Based Panel	Uncertain Clinical Significance	CHD1L	Unknown	c.2306C>A	p.Ala769Asp	NM_004284.4		Heterozygous	Variant of uncertain significance	Unsolved
693	Nephrology and Hypertension	Glomerular (FSGS)	Custom Genome-Based Panel	Uncertain Clinical Significance	COQ8B	Autosomal Recessive	c.826G>C	p.Ala276Pro	NM_024876.3		Heterozygous	Variant of uncertain significance	Unsolved
694	Rheumatology	Auto-inflammatory Syndromes	Targeted NGS Panel	Positive Findings	BLM	Unknown	c.2923del	p.Gln975Lysfs*24	NM_000057.3	NA	Heterozygous	Variant of uncertain significance	Unsolved
695	Neurology	Epilepsy	Targeted NGS Panel	Uncertain Clinical Significance	FARS2	Unknown	c.442C>T	p.Arg148Trp	NM_006567.3	NA	Heterozygous	Variant of uncertain significance	Unsolved
695	Neurology	Epilepsy	Targeted NGS Panel	Uncertain Clinical Significance	FASN	Unknown	c.143C>T	p.Pro48Leu	NM_004104.4	NA	Heterozygous	Variant of uncertain significance	Unsolved
696	Gastroenterology and Hepatology	Inflammatory Bowel Disease (IBD)	Targeted NGS Panel	Uncertain Clinical Significance	EFL1	Unknown	c.382C>T	p.Gln128*	NM_024580.5	NA	Heterozygous	Variant of uncertain significance	Unsolved
696	Gastroenterology and Hepatology	Inflammatory Bowel Disease (IBD)	Targeted NGS Panel	Uncertain Clinical Significance	FANCI	Unknown	c.998C>T	p.Ser333Leu	NM_001113378.1	NA	Heterozygous	Variant of uncertain significance	Unsolved
696	Gastroenterology and Hepatology	Inflammatory Bowel Disease (IBD)	Targeted NGS Panel	Uncertain Clinical Significance	WDR1	Unknown	c.1504G>A	p.Ala502Thr	NM_017491.3	NA	Heterozygous	Variant of uncertain significance	Unsolved
697	Nephrology and Hypertension	Glomerular (FSGS)	Custom Genome-Based Panel	Negative Findings									Unsolved
698	Nephrology and Hypertension	Cysts	Targeted NGS Panel	Positive Findings	PKD1	Autosomal Dominant	c.11493_11498dup	p.(D3832_R3833dup)	NM_001009944.2	16: 2141820	Heterozygous	Likely pathogenic	Solved
699	Nephrology and Hypertension	Cysts	Targeted NGS Panel	Positive Findings	PKD1	Autosomal Dominant	c.12010 C>T	p. (Q4004*)	NM_001009944.2	16:2140803	Heterozygous	Pathogenic	Solved
699	Nephrology and Hypertension	Cysts	Targeted NGS Panel	Positive Findings	NEK8	Autosomal Recessive	c. 1489G>C	p.(A497P)	NA	17:27067552	Heterozygous	Variant of uncertain significance	Solved
700	Nephrology and Hypertension	Glomerular (FSGS)	Targeted NGS Panel
701	Medical Oncology	Soft Tissue and Bone Sarcoma
702	Medical Oncology	Soft Tissue and Bone Sarcoma	Targeted NGS Panel	Uncertain Clinical Significance	CHEK2	Unknown	c.1618G>T	p.Ala540Ser	NM_007194.3	NA	Heterozygous	Variant of uncertain significance	Unsolved
702	Medical Oncology	Soft Tissue and Bone Sarcoma	Targeted NGS Panel	Uncertain Clinical Significance	WRN	Unknown	c.2029G>A	p.Gly677Arg	NM_000553.4	NA	Heterozygous	Variant of uncertain significance	Unsolved
703	Rheumatology	Auto-inflammatory Syndromes	Targeted NGS Panel	Uncertain Clinical Significance	HPS1	Autosomal Recessive	c.403C>T	p.Arg135Trp	NM_000195.4	NA	Heterozygous	Variant of uncertain significance	Unsolved
703	Rheumatology	Auto-inflammatory Syndromes	Targeted NGS Panel	Uncertain Clinical Significance	SIAE	Autosomal Recessive	c.1108G>C	p.Asp370His	NM_170601.4	NA	Heterozygous	Variant of uncertain significance	Unsolved
703	Rheumatology	Auto-inflammatory Syndromes	Targeted NGS Panel	Uncertain Clinical Significance	SLC9A3	Autosomal Recessive	c.1735G>A	p.Val579Met	NM_004174.3	NA	Heterozygous	Variant of uncertain significance	Unsolved
703	Rheumatology	Auto-inflammatory Syndromes	Targeted NGS Panel	Uncertain Clinical Significance	UNC45A	Autosomal Recessive	c.2378G>A	p.Arg793Gln	NM_018671.4	NA	Heterozygous	Variant of uncertain significance	Unsolved
704	Endocrinology	Short Stature	Chromosomal Microarray (CMA)	Negative Findings									Unsolved
704	Endocrinology	Short Stature	Custom Exome-Based Panel	Uncertain Clinical Significance	ACAN	Autosomal Dominant/Recessive	c.5318T>C	p.(L1773P)	NM_013227.3	15:89401134	Heterozygous	Variant of uncertain significance	Unsolved
705	Nephrology and Hypertension	Glomerular (FSGS)	Targeted NGS Panel	Uncertain Clinical Significance	CASR	Autosomal Dominant/Recessive	c.2829 G>A	p.(Q943=)	NM_000388.3	3: 122003630	Heterozygous	Variant of uncertain significance	Unsolved
706	Nephrology and Hypertension	Glomerular (FSGS)	Custom Exome-Based Panel	Negative Findings									Unsolved
707	Nephrology and Hypertension	Glomerular (FSGS)	Custom Genome-Based Panel	Uncertain Clinical Significance	CUBN	Autosomal Recessive	c.4669C>T	p.Leu1557Phe	NM_001081.4		Heterozygous	Variant of uncertain significance	Unsolved
707	Nephrology and Hypertension	Glomerular (FSGS)	Custom Genome-Based Panel	Uncertain Clinical Significance	KANK2	Autosomal Recessive	c.403C>G	p.Leu135Val	NM_001136191.3		Heterozygous	Variant of uncertain significance	Unsolved
708	Endocrinology	Maturity Onset Diabetes of the Young (MODY)
709	Nephrology and Hypertension	Glomerular (FSGS)	Custom Genome-Based Panel	Positive Findings	SLC6A19	Autosomal Dominant/Recessive	c.1501G>A	p.Glu501Lys	NM_001003841.2		Heterozygous	Pathogenic	Unsolved
709	Nephrology and Hypertension	Glomerular (FSGS)	Custom Genome-Based Panel	Positive Findings	FOXP1	Autosomal Dominant	c.1217C>G	p.The406Ser	NM_032682.5		Heterozygous	Variant of uncertain significance	Unsolved
709	Nephrology and Hypertension	Glomerular (FSGS)	Custom Genome-Based Panel	Positive Findings	PKD1	Autosomal Dominant	c.2183A>G	p.His728Arg	NM_001009944.2		Heterozygous	Variant of uncertain significance	Unsolved
709	Nephrology and Hypertension	Glomerular (FSGS)	Custom Genome-Based Panel	Positive Findings	SON	Autosomal Dominant	c.4300T>G	p.Ser1434Ala	NM_138927.2		Heterozygous	Variant of uncertain significance	Unsolved
709	Nephrology and Hypertension	Glomerular (FSGS)	Custom Genome-Based Panel	Positive Findings	GRHPR	Autosomal Recessive	c.296G>A	p.Arg99Gln	NM_012203.1		Heterozygous	Variant of uncertain significance	Unsolved
709	Nephrology and Hypertension	Glomerular (FSGS)	Custom Genome-Based Panel	Positive Findings	NEK8	Autosomal Recessive	c.899G>A	p.Arg300Gln	NM_178170.2		Heterozygous	Variant of uncertain significance	Unsolved
709	Nephrology and Hypertension	Glomerular (FSGS)	Custom Genome-Based Panel	Positive Findings	TBX6	Autosomal Dominant/Recessive	c.1227G>A	p.=	NM_004608.3		Heterozygous	Risk allele	Unsolved
709	Nephrology and Hypertension	Glomerular (FSGS)	Custom Genome-Based Panel	Positive Findings	TBX6	Autosomal Dominant/Recessive	c.-48-240A>G	Pre-coding	NM_004608.3		Heterozygous	Risk allele	Unsolved
709	Nephrology and Hypertension	Glomerular (FSGS)	Custom Genome-Based Panel	Positive Findings	TBX6	Autosomal Dominant/Recessive	c.-49+34G>T	Pre-coding	NM_004608.3		Homozygous	Risk allele	Unsolved
710	Neurology	Epilepsy	Chromosomal Microarray (CMA)	Positive Findings									Solved
710	Neurology	Epilepsy	Targeted NGS Panel	Positive Findings	TANGO2	Autosomal Recessive	Deletion (Entire cod	Deletion (Entire cod	NM_152906.6		Heterozygous	Pathogenic	Solved
710	Neurology	Epilepsy	Targeted NGS Panel	Positive Findings	COL18A1	Unknown	c.2939G>A	p.Arg980His	NM_130445.3; NM_0305		Heterozygous	Variant of uncertain significance	Solved
710	Neurology	Epilepsy	Targeted NGS Panel	Positive Findings	DMXL2	Unknown	c.1328A>G	p.His443Arg	NM_001174116.1		Heterozygous	Variant of uncertain significance	Solved
710	Neurology	Epilepsy	Targeted NGS Panel	Positive Findings	PRDM8	Unknown	c.884A>C	p.His295Pro	NM_020226.3		Heterozygous	Variant of uncertain significance	Solved
711	Neurology	Epilepsy
711	Neurology	Epilepsy
711	Neurology	Epilepsy
712	Nephrology and Hypertension	Glomerular (FSGS)	Custom Genome-Based Panel	Uncertain Clinical Significance	PKD1	Autosomal Dominant	c.7699A>T	p.Asn2567Tyr	NM_001009944.3		Heterozygous	Variant of uncertain significance	Unsolved
713	Allergy and Immunology	Primary Immune Deficiency (PID)	Targeted NGS Panel	Positive Findings	MTHFD1	Unknown	c.146C>T	p.Ser49Phe	NM_005956.3	NA	Heterozygous	Pathogenic	Unsolved
713	Allergy and Immunology	Primary Immune Deficiency (PID)	Targeted NGS Panel	Positive Findings	DTNBP1	Unknown	c.162G>A	Silent	NM_032122.4	NA	Heterozygous	Variant of uncertain significance	Unsolved
713	Allergy and Immunology	Primary Immune Deficiency (PID)	Targeted NGS Panel	Positive Findings	LYST	Unknown	c.6149G>A	p.Arg2050Gln	NM_000081.3	NA	Heterozygous	Variant of uncertain significance	Unsolved
713	Allergy and Immunology	Primary Immune Deficiency (PID)	Targeted NGS Panel	Positive Findings	NBAS	Unknown	c.3811G>A	p.Val1271Ile	NM_015909.3	NA	Heterozygous	Variant of uncertain significance	Unsolved
713	Allergy and Immunology	Primary Immune Deficiency (PID)	Targeted NGS Panel	Positive Findings	OSTM1	Unknown	c.94G>A	p.Ala32Thr	NM_014028.3	NA	Heterozygous	Variant of uncertain significance	Unsolved
713	Allergy and Immunology	Primary Immune Deficiency (PID)	Targeted NGS Panel	Positive Findings	SPINK5	Unknown	c.3035C>T	p.Pro1012Leu	NM_006846.3	NA	Heterozygous	Variant of uncertain significance	Unsolved
714	Nephrology and Hypertension	Glomerular (FSGS)	Targeted NGS Panel	Positive Findings	COL4A3	Autosomal Dominant/Recessive	c. 548 G>T	p.(G183V)	NM_000091.4	2:228115857	Heterozygous	Likely pathogenic	Solved
715	Medical Oncology	Soft Tissue and Bone Sarcoma
716	Nephrology and Hypertension	Cysts
717	Nephrology and Hypertension	Glomerular (FSGS)	Custom Genome-Based Panel	Negative Findings									Unsolved
718	Nephrology and Hypertension	Cysts	Targeted NGS Panel	Positive Findings	PKD1	Autosomal Dominant	c.11240dup	p.(R3748Tfs*68)	NM_001009944.2	16:2412509	Heterozygous	Pathogenic	Solved
718	Nephrology and Hypertension	Cysts	Targeted NGS Panel	Positive Findings	PKD1	Autosomal Dominant	c.8293C>T	p.(R2765C)	NM_001009944.2	16:2153765	Heterozygous	Variant of uncertain significance	Solved
718	Nephrology and Hypertension	Cysts	Targeted NGS Panel	Positive Findings	PKHD1	Autosomal Dominant/Recessive	c.2864T>G	p.(F955C)	NM_138694.3	6:51907890	Heterozygous	Variant of uncertain significance	Solved
718	Nephrology and Hypertension	Cysts	Targeted NGS Panel	Positive Findings	TTC21B	Autosomal Recessive	c.2357G>T	p.(G786V)		2:166767941	Heterozygous	Variant of uncertain significance	Solved
719	Nephrology and Hypertension	Cysts	Targeted NGS Panel	Positive Findings	PKD1	Autosomal Dominant	c.4755_4756del	p.(C1585*)	NM_001009944.2	16:2160412	Heterozygous	Pathogenic	Solved
720	Nephrology and Hypertension	Cysts	Targeted NGS Panel	Negative Findings									Unsolved
720	Nephrology and Hypertension	Cysts	Custom Genome-Based Panel	Uncertain Clinical Significance	ABCC8	Unknown	c.4577C>G	p.Ala1526Gly	NM_000352.6	NA	Heterozygous	Variant of uncertain significance	Unsolved
721	Endocrinology	Short Stature	Chromosomal Microarray (CMA)	Negative Findings
722	Medical Oncology	Soft Tissue and Bone Sarcoma	Targeted NGS Panel	Uncertain Clinical Significance	RPS19	Unknown	Gain	Entire coding sequen	NM_001022.3	copy number = 3		Variant of uncertain significance	Unsolved
723	Nephrology and Hypertension	Cysts	Targeted NGS Panel	Positive Findings	SEC63	Autosomal Dominant	c.452+1 G>A	p.?	NM_007214.4	6: 108243000	Heterozygous	Likely pathogenic	Solved
724	Gastroenterology and Hepatology	Cholestatic Liver Disease	Custom Exome-Based Panel	Positive Findings	ABCB4	Autosomal Dominant/Recessive	c.2493del	p.(R831Sfs*4)	NM_000443.3	7:87046818	Heterozygous	Likely pathogenic	Likely Solved - Follow-up needed
724	Gastroenterology and Hepatology	Cholestatic Liver Disease	Custom Exome-Based Panel	Positive Findings	ABCB4	Autosomal Dominant/Recessive	c.875A>G	p.(K292R)	NM_000443.3	7:87076480	Heterozygous	Variant of uncertain significance	Likely Solved - Follow-up needed
725	Endocrinology	Pituitary Adenoma
726	Allergy and Immunology	Primary Immune Deficiency (PID)	Targeted NGS Panel	Uncertain Clinical Significance	DBR1	Unknown	c.1581G>T	p.Arg527Ser	NM_016216.3	NA	Heterozygous	Variant of uncertain significance	Unsolved
726	Allergy and Immunology	Primary Immune Deficiency (PID)	Targeted NGS Panel	Uncertain Clinical Significance	FAS	Unknown	c.676+3A>G	Intronic	NM_000043.5	NA	Heterozygous	Variant of uncertain significance	Unsolved
726	Allergy and Immunology	Primary Immune Deficiency (PID)	Targeted NGS Panel	Uncertain Clinical Significance	RNASEH2B	Unknown	c.787A>G	p.Thr263Ala	NM_024570.3	NA	Heterozygous	Variant of uncertain significance	Unsolved
726	Allergy and Immunology	Primary Immune Deficiency (PID)	Targeted NGS Panel	Uncertain Clinical Significance	VPS13B	Unknown	c.4847G>A	p.Arg1616Gln	NM_017890.4	NA	Heterozygous	Variant of uncertain significance	Unsolved
727	Allergy and Immunology	Primary Immune Deficiency (PID)	Targeted NGS Panel	Positive Findings	DUOX2	Unknown	c.2922-14_2925del	Splice site	NM_014080.4	NA	Heterozygous	Variant of uncertain significance	Unsolved
727	Allergy and Immunology	Primary Immune Deficiency (PID)	Targeted NGS Panel	Positive Findings	TNFRSF6B	Unknown	c.640G>C	p.Ala214Pro	NM_003823.3	NA	Heterozygous	Variant of uncertain significance	Unsolved
728	Nephrology and Hypertension	Glomerular (FSGS)	Targeted NGS Panel	Uncertain Clinical Significance	NPHS2	Autosomal Recessive	c.862 G>A	p.(A288T)	NM_014625.3	1: 179521749	Heterozygous	Variant of uncertain significance	Solved
728	Nephrology and Hypertension	Glomerular (FSGS)	Targeted NGS Panel	Uncertain Clinical Significance	NPHS2	Autosomal Recessive	c.686 G>A	p.(R229Q)	NM_014625.3	1: 179526214	Heterozygous	Variant of uncertain significance	Solved
728	Nephrology and Hypertension	Glomerular (FSGS)	Targeted NGS Panel	Uncertain Clinical Significance	COQ6	Autosomal Recessive	c.427 G>T	p.(V143L)	NA	14: 74422577	Heterozygous	Variant of uncertain significance	Solved
729	Nephrology and Hypertension	Glomerular (FSGS)	Custom Genome-Based Panel
730	Nephrology and Hypertension	Glomerular (FSGS)	Targeted NGS Panel	Uncertain Clinical Significance	ITGB4	Autosomal Dominant/Recessive	c.3265G>C	p.(G1089R)	NM_000213.3	17:73745075	Heterozygous	Variant of uncertain significance	Unsolved
730	Nephrology and Hypertension	Glomerular (FSGS)	Targeted NGS Panel	Uncertain Clinical Significance	APOL1	Unknown	c.1024A>G	p.(S342G)	NM_003661.3		Heterozygous	Risk allele	Unsolved
730	Nephrology and Hypertension	Glomerular (FSGS)	Targeted NGS Panel	Uncertain Clinical Significance	APOL1	Unknown	c.1164_1169del	p.(N388_Y389del)	NM_003661.3		Heterozygous	Risk allele	Unsolved
730	Nephrology and Hypertension	Glomerular (FSGS)	Targeted NGS Panel	Uncertain Clinical Significance	ALG1	Autosomal Recessive	c.1292C>T	p.(A431V)		16:5134779	Heterozygous	Variant of uncertain significance	Unsolved
731	Neurology	Epilepsy	Targeted NGS Panel	Positive Findings	CDKL5	X-linked	c. 968T>A	p.Leu323*	NM_003159.2		Heterozygous	Pathogenic	Solved
731	Neurology	Epilepsy	Targeted NGS Panel	Positive Findings	EMC1	Autosomal Recessive	c.1846C>T	p.Pro616Ser	NM_015047.2		Heterozygous	Variant of uncertain significance	Solved
731	Neurology	Epilepsy	Targeted NGS Panel	Positive Findings	RBFOX1	Autosomal Dominant	c.115G>A	p.Asp39Asn	NM_145891.2		Heterozygous	Variant of uncertain significance	Solved
731	Neurology	Epilepsy	Targeted NGS Panel	Positive Findings	ROGDI	Autosomal Recessive	c.785C>T	p.The262Ile	NM_024589.2		Heterozygous	Variant of uncertain significance	Solved
731	Neurology	Epilepsy	Targeted NGS Panel	Positive Findings	SGSH	Autosomal Recessive	c.1456G>C	p.Val486Leu	NM_000199.3		Heterozygous	Variant of uncertain significance	Solved
732	Rheumatology	Auto-inflammatory Syndromes	Custom Genome-Based Panel	Negative Findings									Unsolved
733	Allergy and Immunology	Primary Immune Deficiency (PID)	Targeted NGS Panel	Uncertain Clinical Significance	AICDA	Unknown	c.374G>A	p.Gly125Glu	NM_020661.2	NA	Homozygous	Variant of uncertain significance
733	Allergy and Immunology	Primary Immune Deficiency (PID)	Targeted NGS Panel	Uncertain Clinical Significance	CR2	Unknown	c.3187C>T	p.Arg1063Cys	NM_001006658.2	NA	Heterozygous	Variant of uncertain significance
733	Allergy and Immunology	Primary Immune Deficiency (PID)	Targeted NGS Panel	Uncertain Clinical Significance	SAMD9L	Unknown	c.505G>C	p.Asp169His	NM_152703.4	NA	Heterozygous	Variant of uncertain significance
734	Endocrinology	Maturity Onset Diabetes of the Young (MODY)	Custom Genome-Based Panel	Negative Findings									Unsolved
735	Medical Oncology	Soft Tissue and Bone Sarcoma	Targeted NGS Panel	Negative Findings									Unsolved
736	Gastroenterology and Hepatology	Inflammatory Bowel Disease (IBD)	Targeted NGS Panel	Uncertain Clinical Significance	CARD11	Autosomal Recessive	c.2020G>A	p.Asp674Asn	NM_032415.5	NA	Heterozygous	Variant of uncertain significance	Unsolved
736	Gastroenterology and Hepatology	Inflammatory Bowel Disease (IBD)	Targeted NGS Panel	Uncertain Clinical Significance	IL10RA	Autosomal Recessive	c.1057C>T	p.Pro353Ser	NM_001558.3	NA	Heterozygous	Variant of uncertain significance	Unsolved
736	Gastroenterology and Hepatology	Inflammatory Bowel Disease (IBD)	Targeted NGS Panel	Uncertain Clinical Significance	SLC9A3	Autosomal Recessive	c.2500A>T	p.Met834Leu	NM_004174.3	NA	Heterozygous	Variant of uncertain significance	Unsolved
737	Gastroenterology and Hepatology	Cholestatic Liver Disease	Custom Genome-Based Panel	Uncertain Clinical Significance	ABCB4	Autosomal Dominant/Recessive	c.2324C>T	p.Thr775Met	NM_000443.4		Heterozygous	Variant of uncertain significance
738	Neurology	Epilepsy
739	Medical Oncology	Soft Tissue and Bone Sarcoma	Targeted NGS Panel	Uncertain Clinical Significance	NF1	Autosomal Dominant	c.5884A>G	p.Ile1962Val	NM_000267.3	NA	Heterozygous	Variant of uncertain significance	Unsolved
740	Allergy and Immunology	Primary Immune Deficiency (PID)	Targeted NGS Panel	Uncertain Clinical Significance	C6	Autosomal Recessive	c.907A>G	p.(Ile303Val)	NM_000065.3		Heterozygous	Variant of uncertain significance	Unsolved
740	Allergy and Immunology	Primary Immune Deficiency (PID)	Targeted NGS Panel	Uncertain Clinical Significance	MOGS	Autosomal Recessive	c.1835C>G	p.(Thr612Arg)	NM_006302.2		Heterozygous	Variant of uncertain significance	Unsolved
740	Allergy and Immunology	Primary Immune Deficiency (PID)	Targeted NGS Panel	Uncertain Clinical Significance	HPS3	Autosomal Recessive	c.694A>G	p.(Ile232Val)	NM_032383.4		Heterozygous	Variant of uncertain significance	Unsolved
740	Allergy and Immunology	Primary Immune Deficiency (PID)	Targeted NGS Panel	Uncertain Clinical Significance	RFXANK	Autosomal Recessive	c.227G>A	p.(Arg76Gln)	NM_003721.3		Heterozygous	Variant of uncertain significance	Unsolved
740	Allergy and Immunology	Primary Immune Deficiency (PID)	Targeted NGS Panel	Uncertain Clinical Significance	SKIV2L	Autosomal Recessive	c.560C>T	p.(Pro187Leu)	NM_006929.4		Heterozygous	Variant of uncertain significance	Unsolved
741	Nephrology and Hypertension	Congenital Anomalies of Kidney and Urinary Tract (CAKUT)	Custom Genome-Based Panel	Uncertain Clinical Significance	SLC7A9	Autosomal Dominant/Recessive	c.544G>A	p.Ala182Thr	NM_014270.5		Heterozygous	Variant of uncertain significance	Unsolved
742	Endocrinology	Short Stature	Chromosomal Microarray (CMA)
742	Endocrinology	Short Stature	Custom Exome-Based Panel
743	Gastroenterology and Hepatology	Inflammatory Bowel Disease (IBD)	Targeted NGS Panel	Uncertain Clinical Significance	CD79A	Autosomal Recessive	c.269C>T	p.Thr90Met	NM_001783.3		Heterozygous	Variant of uncertain significance	Unsolved
743	Gastroenterology and Hepatology	Inflammatory Bowel Disease (IBD)	Targeted NGS Panel	Uncertain Clinical Significance	EIF2AK3	Autosomal Recessive	c.2622A>C	p.Lys874Asn	NM_004836.6		Heterozygous	Variant of uncertain significance	Unsolved
743	Gastroenterology and Hepatology	Inflammatory Bowel Disease (IBD)	Targeted NGS Panel	Uncertain Clinical Significance	LIPA	Autosomal Recessive	c.539-3C>T	p.Intronic	NM_000235.3		Heterozygous	Variant of uncertain significance	Unsolved
743	Gastroenterology and Hepatology	Inflammatory Bowel Disease (IBD)	Targeted NGS Panel	Uncertain Clinical Significance	SIAE	Unknown	c.301C>A	p.Gln101Lys	NM_170601.4		Heterozygous	Variant of uncertain significance	Unsolved
743	Gastroenterology and Hepatology	Inflammatory Bowel Disease (IBD)	Targeted NGS Panel	Uncertain Clinical Significance	SLX4	Autosomal Recessive	c.2882C>A	p.Pro961His	NM_032444.2		Heterozygous	Variant of uncertain significance	Unsolved
743	Gastroenterology and Hepatology	Inflammatory Bowel Disease (IBD)	Targeted NGS Panel	Uncertain Clinical Significance	TNFRSF6B	Unknown	c.581C>T	p.Thr194Ile	NM_003823.3		Heterozygous	Variant of uncertain significance	Unsolved
744	Allergy and Immunology	Primary Immune Deficiency (PID)	Targeted NGS Panel	Uncertain Clinical Significance	AP3B1	Unknown	c.32A>G	p.Gln11Arg	NM_003664.4	NA	Heterozygous	Variant of uncertain significance	Unsolved
744	Allergy and Immunology	Primary Immune Deficiency (PID)	Targeted NGS Panel	Uncertain Clinical Significance	C5	Unknown	c.4321G>T	p.Ala1441Ser	NM_001735.2		Heterozygous	Variant of uncertain significance	Unsolved
744	Allergy and Immunology	Primary Immune Deficiency (PID)	Targeted NGS Panel	Uncertain Clinical Significance	C7	Unknown	c.1912G>A	p.Asp638Asn	NM_000587.2	NA	Heterozygous	Variant of uncertain significance	Unsolved
744	Allergy and Immunology	Primary Immune Deficiency (PID)	Targeted NGS Panel	Uncertain Clinical Significance	CDCA7	Unknown	c.731C>T	p.Pro244Leu	NM_031942.4	NA	Heterozygous	Variant of uncertain significance	Unsolved
744	Allergy and Immunology	Primary Immune Deficiency (PID)	Targeted NGS Panel	Uncertain Clinical Significance	ELANE	Unknown	c.701C>A	p.Pro234Gln	NM_001972.2	NA	Heterozygous	Variant of uncertain significance	Unsolved
744	Allergy and Immunology	Primary Immune Deficiency (PID)	Targeted NGS Panel	Uncertain Clinical Significance	FANCA	Unknown	c.764_766del	p.Arg255del	NM_000135.2	NA	Heterozygous	Variant of uncertain significance	Unsolved
744	Allergy and Immunology	Primary Immune Deficiency (PID)	Targeted NGS Panel	Uncertain Clinical Significance	MCM4	Unknown	c.587G>A	p.Arg196Gln	NM_005914.3	NA	Heterozygous	Variant of uncertain significance	Unsolved
744	Allergy and Immunology	Primary Immune Deficiency (PID)	Targeted NGS Panel	Uncertain Clinical Significance	PAX1	Unknown	c.711T>C	Silent	NM_006192.4	NA	Heterozygous	Variant of uncertain significance	Unsolved
744	Allergy and Immunology	Primary Immune Deficiency (PID)	Targeted NGS Panel	Uncertain Clinical Significance	PTPRC	Unknown	c.1882A>C	p.Met628Leu	NM_002838.4	NA	Heterozygous	Variant of uncertain significance	Unsolved
744	Allergy and Immunology	Primary Immune Deficiency (PID)	Targeted NGS Panel	Uncertain Clinical Significance	PTPRC	Unknown	c.498G>T	p.Leu166Phe	NM_002838.4	NA	Heterozygous	Variant of uncertain significance	Unsolved
745	Endocrinology	Short Stature	Chromosomal Microarray (CMA)	Uncertain Clinical Significance									Unsolved
745	Endocrinology	Short Stature	Custom Exome-Based Panel	Uncertain Clinical Significance	BTK	X-linked	c.100 G>A	p.(V34M)	NM_000061.2	X: 100630173	Hemizygous	Variant of uncertain significance	Unsolved
745	Endocrinology	Short Stature	Custom Exome-Based Panel	Uncertain Clinical Significance	FGFR3	Autosomal Dominant	c.1612 A>G	p.(I538V)	NM_000142.4	4: 1807363	Heterozygous	Variant of uncertain significance	Unsolved
746	Endocrinology	Short Stature	Chromosomal Microarray (CMA)	Negative Findings									Unsolved
746	Endocrinology	Short Stature	Custom Exome-Based Panel	Negative Findings									Unsolved
747	Nephrology and Hypertension	Stones	Targeted NGS Panel
748	Allergy and Immunology	Primary Immune Deficiency (PID)	Targeted NGS Panel	Positive Findings	PMM2	Unknown	c.422G>A	p.Arg141His	NM_000303.2	NA	Heterozygous	Pathogenic	Unsolved
748	Allergy and Immunology	Primary Immune Deficiency (PID)	Targeted NGS Panel	Positive Findings	TNFRSF13B	Unknown	c.310T>C	p.Cys104Arg	NM_012452.2	NA	Heterozygous	Likely pathogenic	Unsolved
748	Allergy and Immunology	Primary Immune Deficiency (PID)	Targeted NGS Panel	Positive Findings	CBL	Unknown	c.838C>T	p.Arg280Trp	NM_005188.3	NA	Heterozygous	Variant of uncertain significance	Unsolved
748	Allergy and Immunology	Primary Immune Deficiency (PID)	Targeted NGS Panel	Positive Findings	DGAT1	Unknown	c.915G>C	p.Gln305His	NM_012079.5	NA	Heterozygous	Variant of uncertain significance	Unsolved
748	Allergy and Immunology	Primary Immune Deficiency (PID)	Targeted NGS Panel	Positive Findings	IRF8	Unknown	Deletion	Entire coding sequen	NM_002163.2	NA	Heterozygous	Variant of uncertain significance	Unsolved
748	Allergy and Immunology	Primary Immune Deficiency (PID)	Targeted NGS Panel	Positive Findings	NCF4	Unknown	c.50C>T	p.Pro17Leu	NM_013416.3	NA	Heterozygous	Variant of uncertain significance	Unsolved
748	Allergy and Immunology	Primary Immune Deficiency (PID)	Targeted NGS Panel	Positive Findings	RNU4ATAC	Unknown	n.70G>A	RNA change	NR_023343.1	NA	Heterozygous	Variant of uncertain significance	Unsolved
748	Allergy and Immunology	Primary Immune Deficiency (PID)	Targeted NGS Panel	Positive Findings	ZAP70	Unknown	c.1737-3C>T	Intronic	NM_001079.3	NA	Heterozygous	Variant of uncertain significance	Unsolved
749	Allergy and Immunology	Primary Immune Deficiency (PID)	Targeted NGS Panel	Negative Findings									Unsolved
750	Nephrology and Hypertension	Glomerular (FSGS)	Targeted NGS Panel	Uncertain Clinical Significance	ANLN	Autosomal Dominant	c.1840 G>A	p.(A614T)	NM_018685.4	7: 36459059	Heterozygous	Variant of uncertain significance	Solved
750	Nephrology and Hypertension	Glomerular (FSGS)	Targeted NGS Panel	Uncertain Clinical Significance	ITGB4	Autosomal Dominant/Recessive	c.3810 G>A	p.(M1270I)	NM_000213.3	17: 73748271	Heterozygous	Variant of uncertain significance	Solved
750	Nephrology and Hypertension	Glomerular (FSGS)	Targeted NGS Panel	Uncertain Clinical Significance	APOL1	Unknown	c.1024 A>G	p.(S342G)	NM_003661.3	NA	Homozygous	Risk allele	Solved
750	Nephrology and Hypertension	Glomerular (FSGS)	Targeted NGS Panel	Uncertain Clinical Significance	FAN1	Autosomal Recessive	c.295 C>T	p.(P99S)	NA	15: 31197161	Heterozygous	Variant of uncertain significance	Solved
750	Nephrology and Hypertension	Glomerular (FSGS)	Targeted NGS Panel	Uncertain Clinical Significance	FAT1	Autosomal Recessive	c.8995 A>G	p.(T2999A)	NA	4: 187538239	Heterozygous	Variant of uncertain significance	Solved
751	Allergy and Immunology	Primary Immune Deficiency (PID)
752	Rheumatology	Auto-inflammatory Syndromes	Custom Genome-Based Panel	Negative Findings									Unsolved
753	Endocrinology	Maturity Onset Diabetes of the Young (MODY)	Custom Genome-Based Panel
754	Rheumatology	Auto-inflammatory Syndromes	Custom Genome-Based Panel	Uncertain Clinical Significance	NLRP12	Autosomal Dominant	c.586A>G	p.Ile196Val	NM_144687.4		Heterozygous	Variant of uncertain significance	Unsolved
755	Nephrology and Hypertension	Cysts	Targeted NGS Panel	Positive Findings	PKHD1	Autosomal Dominant/Recessive	c.2770C>T	p.(Q924*)	NM_138694.3	6:51908474	Heterozygous	Pathogenic	Unsolved
755	Nephrology and Hypertension	Cysts	Targeted NGS Panel	Positive Findings	PKD1	Autosomal Dominant	c.4295C>T	p.(T1432M)	NM_001009944.2	16:2160873	Heterozygous	Variant of uncertain significance	Unsolved
756	Allergy and Immunology	Primary Immune Deficiency (PID)	Targeted NGS Panel	Uncertain Clinical Significance	BACH2		c.1273G>A	p.Glu425Lys	NM_021813.3		Heterozygous	Variant of uncertain significance	Unsolved
756	Allergy and Immunology	Primary Immune Deficiency (PID)	Targeted NGS Panel	Uncertain Clinical Significance	COPA		c.3484A>G	p.Met1162Val	NM_004371.3		Heterozygous	Variant of uncertain significance	Unsolved
756	Allergy and Immunology	Primary Immune Deficiency (PID)	Targeted NGS Panel	Uncertain Clinical Significance	FERMT1		c.695C>T	p.Ala232Val	NM_017671.4		Heterozygous	Variant of uncertain significance	Unsolved
756	Allergy and Immunology	Primary Immune Deficiency (PID)	Targeted NGS Panel	Uncertain Clinical Significance	ITGAM		c.394C>T	p.Gln132*	NM_000632.3		Heterozygous	Variant of uncertain significance	Unsolved
756	Allergy and Immunology	Primary Immune Deficiency (PID)	Targeted NGS Panel	Uncertain Clinical Significance	TONSL		c.2463G>T	p.Gln821His	NM_013432.4		Heterozygous	Variant of uncertain significance	Unsolved
757	Rheumatology	Auto-inflammatory Syndromes	Custom Genome-Based Panel	Negative Findings									Unsolved
758	Endocrinology	Maturity Onset Diabetes of the Young (MODY)	Custom Genome-Based Panel	Uncertain Clinical Significance	WFS1	Autosomal Dominant/Recessive	c.1525G>A	p.Val509Ile	NM_006005.3		Heterozygous	Variant of uncertain significance	Unsolved
759	Endocrinology	Maturity Onset Diabetes of the Young (MODY)	Custom Genome-Based Panel	Uncertain Clinical Significance	HNF1A	Autosomal Dominant	c.1729C>G	p.His577Asp	NM_000545.8		Heterozygous	Variant of uncertain significance	Unsolved
760	Nephrology and Hypertension	Stones	Targeted NGS Panel	Uncertain Clinical Significance	LRP2	Autosomal Recessive	c.7156 A>G	p.(T2386A)		2: 170063074	Heterozygous	Variant of uncertain significance	Unsolved
761	Endocrinology	Pituitary Adenoma	Targeted NGS Panel	Negative Findings									Unsolved
762	Nephrology and Hypertension	Glomerular (FSGS)	Custom Genome-Based Panel	Negative Findings									Unsolved
762	Nephrology and Hypertension	Glomerular (FSGS)	Targeted Variant	Uncertain Clinical Significance	TRPC6	Autosomal Dominant	c.2695C>T	p.Leu899Phe	NM_004621.6		Heterozygous	Variant of uncertain significance	Unsolved
763	Nephrology and Hypertension	Cysts	Targeted NGS Panel	Uncertain Clinical Significance	PKD1	Autosomal Dominant	c.1361G>C	p.(R454P)	NM_001009944.2	16:2167514	Heterozygous	Variant of uncertain significance	Unsolved-pending follow up
763	Nephrology and Hypertension	Cysts	Targeted NGS Panel	Uncertain Clinical Significance	PRKCSH	Autosomal Dominant	c.1500C>T	p.(C500=)	NM_002743.3	19:11560140	Heterozygous	Variant of uncertain significance	Unsolved-pending follow up
763	Nephrology and Hypertension	Cysts	Targeted NGS Panel	Uncertain Clinical Significance	IFT172	Autosomal Recessive	c.4363C>T	p.(R1455W)		2:27671847	Heterozygous	Variant of uncertain significance	Unsolved-pending follow up
763	Nephrology and Hypertension	Cysts	Targeted NGS Panel	Uncertain Clinical Significance	MKKS	Autosomal Recessive	c.67A>G	p.(R23G)		20:10394096	Heterozygous	Variant of uncertain significance	Unsolved-pending follow up
764	Endocrinology	Maturity Onset Diabetes of the Young (MODY)	Custom Genome-Based Panel	Uncertain Clinical Significance	HNF4A	Autosomal Dominant	c.625 G>A	p.Gly209Arg	NM_175914.5		Heterozygous	Variant of uncertain significance	Unsolved
765	Nephrology and Hypertension	Glomerular (FSGS)	Targeted NGS Panel	Uncertain Clinical Significance	ALG1	Autosomal Recessive	c.203 T>A	p.(F68Y)		16: 5122053	Heterozygous	Variant of uncertain significance	Unsolved
765	Nephrology and Hypertension	Glomerular (FSGS)	Targeted NGS Panel	Uncertain Clinical Significance	MAGI2	Autosomal Recessive	c.1940 T>C	p.(V647A)		7: 77885367	Heterozygous	Variant of uncertain significance	Unsolved
765	Nephrology and Hypertension	Glomerular (FSGS)	Targeted NGS Panel	Uncertain Clinical Significance	PTPRO	Unknown	c.2150 G>A	p.(R717H)		12: 15679182	Heterozygous	Variant of uncertain significance	Unsolved
765	Nephrology and Hypertension	Glomerular (FSGS)	Targeted NGS Panel	Uncertain Clinical Significance	SMARCAL1	Autosomal Recessive	c.1271 A>T	p.(D424V)		2: 217293442	Heterozygous	Variant of uncertain significance	Unsolved
766	Endocrinology	Short Stature	Chromosomal Microarray (CMA)	Positive Findings
766	Endocrinology	Short Stature	Custom Exome-Based Panel	Positive Findings
767	Gastroenterology and Hepatology	Inflammatory Bowel Disease (IBD)	Targeted NGS Panel	Negative Findings									Unsolved
768	Neurology	Neuromuscular Diseases	Targeted Variant	Positive Findings	PMP22	Autosomal Dominant	Gain	Entire Coding Sequen	NM_000304.3	zygosity = 3		Pathogenic
769	Nephrology and Hypertension	Glomerular (FSGS)	Targeted NGS Panel
770	Medical Oncology	Soft Tissue and Bone Sarcoma	Targeted NGS Panel
771	Gastroenterology and Hepatology	Inflammatory Bowel Disease (IBD)	Targeted NGS Panel	Uncertain Clinical Significance	MALT1	Unknown	c.2172G>T	(p.Lys724Asn)	NM_006785.3		Heterozygous	Variant of uncertain significance	Unsolved
771	Gastroenterology and Hepatology	Inflammatory Bowel Disease (IBD)	Targeted NGS Panel	Uncertain Clinical Significance	RTEL1	Unknown	c.2835G>C	(p.Lys945Asn)	NM_001283009.1		Heterozygous	Variant of uncertain significance	Unsolved
772	Rheumatology	Auto-inflammatory Syndromes	Custom Genome-Based Panel	Uncertain Clinical Significance	NOD2	Autosomal Dominant	c.1412A>G	p.Glu471Gly	NM_001370466.1		Heterozygous	Variant of uncertain significance	Solved
773	Nephrology and Hypertension	Cysts	Targeted NGS Panel	Positive Findings	PKD2	Autosomal Dominant	c.1898+5 G>A	p.?	NM_000297.3	4:88977424	Heterozygous	Pathogenic
774	Nephrology and Hypertension	Glomerular (FSGS)	Targeted NGS Panel	Negative Findings									Not Genetic
775	Nephrology and Hypertension	Stones	Targeted NGS Panel	Uncertain Clinical Significance	CYP24A1	Autosomal Recessive	c.1186C>T	p.(R396W)	NM_000782.4	20:52774675	Heterozygous	Pathogenic	Likely Solved - Follow-up needed
775	Nephrology and Hypertension	Stones	Targeted NGS Panel	Uncertain Clinical Significance	CYP24A1	Autosomal Recessive	c.1525A>G	p.(I509V)	NM_000782.4	20:52773738	Heterozygous	Variant of uncertain significance	Likely Solved - Follow-up needed
775	Nephrology and Hypertension	Stones	Targeted NGS Panel	Uncertain Clinical Significance	SLC9A3R1	Unknown	c.458G>A	p.(R153Q)	NM_004252.4	17:72758167	Heterozygous	Variant of uncertain significance	Likely Solved - Follow-up needed
775	Nephrology and Hypertension	Stones	Targeted NGS Panel	Uncertain Clinical Significance	XDH	Autosomal Recessive	c.1686+1G>C	p.?		2:31596738	Heterozygous	Variant of uncertain significance	Likely Solved - Follow-up needed
776	Rheumatology	Auto-inflammatory Syndromes	Custom Genome-Based Panel	Negative Findings									Unsolved
777	Nephrology and Hypertension	Congenital Anomalies of Kidney and Urinary Tract (CAKUT)	Targeted NGS Panel	Negative Findings									Unsolved
778	Nephrology and Hypertension	Glomerular (FSGS)	Targeted NGS Panel	Uncertain Clinical Significance	PKHD1	Autosomal Dominant/Recessive	c.6629 G>A	p.(G2210E)	NM_138694.3	6: 51774134	Heterozygous	Variant of uncertain significance	Unsolved
779	Allergy and Immunology	Primary Immune Deficiency (PID)	Targeted NGS Panel	Negative Findings									Unsolved
780	Neurology	Epilepsy	Chromosomal Microarray (CMA)	Positive Findings	CLN3	Autosomal Recessive	Deletion (Exons 8-9)	Deletion (Exons 8-9)	NM_001042432.1		Heterozygous	Pathogenic	Unsolved
780	Neurology	Epilepsy	Targeted NGS Panel	Positive Findings	POLG	Autosomal Dominant/Recessive	c.752C>T	p.Thr251Ile	NM_002693.2		Heterozygous	Pathogenic	Unsolved
780	Neurology	Epilepsy	Targeted NGS Panel	Positive Findings	POLG	Autosomal Dominant/Recessive	c.1760C>T	p.Pro587Leu	NM_002693.2		Heterozygous	Variant of uncertain significance	Unsolved
780	Neurology	Epilepsy	Targeted NGS Panel	Positive Findings	CLCN4	Unknown	c.2170C>A	p.Gln724Lys	NM_001830.3		Hemizygous	Variant of uncertain significance	Unsolved
780	Neurology	Epilepsy	Targeted NGS Panel	Positive Findings	CACNA1B	Unknown	c.5536+13G>A	Intronic	NM_000718.3		Heterozygous	Variant of uncertain significance	Unsolved
780	Neurology	Epilepsy	Targeted NGS Panel	Positive Findings	FASN	Unknown	c.1627G>A	p.Glu543Lys	NM_004104.4		Heterozygous	Variant of uncertain significance	Unsolved
780	Neurology	Epilepsy	Targeted NGS Panel	Positive Findings	PNKP	Unknown	c.188C>T	p.Ala63Val	NM_007254.3		Heterozygous	Variant of uncertain significance	Unsolved
781	Nephrology and Hypertension	Glomerular (FSGS)	Custom Genome-Based Panel	Uncertain Clinical Significance	MYO1E	Autosomal Recessive	c.1706C>T	p.Ala569Val	NM_004998.4		Heterozygous	Variant of uncertain significance	Unsolved-pending follow up
781	Nephrology and Hypertension	Glomerular (FSGS)	Custom Genome-Based Panel	Uncertain Clinical Significance	COQ8B	Autosomal Recessive	c.989T>G	p.Val330Gly	NM_024876.4		Heterozygous	Variant of uncertain significance	Unsolved-pending follow up
781	Nephrology and Hypertension	Glomerular (FSGS)	Custom Genome-Based Panel	Uncertain Clinical Significance	COL4A5	X-linked	c.276+1199A>C		NM_033380.3		Heterozygous	Variant of uncertain significance	Unsolved-pending follow up
782	Nephrology and Hypertension	Glomerular (FSGS)	Targeted NGS Panel	Negative Findings									Not Genetic
783	Rheumatology	Auto-inflammatory Syndromes	Targeted NGS Panel	Uncertain Clinical Significance	AP3D1	Unknown	c.3400A>C	p.Ile1134Leu	NM_001261826.1		Heterozygous	Variant of uncertain significance	Unsolved
783	Rheumatology	Auto-inflammatory Syndromes	Targeted NGS Panel	Uncertain Clinical Significance	ITK	Unknown	c.164T>C	p.Ile55Thr	NM_005546.3		Heterozygous	Variant of uncertain significance	Unsolved
783	Rheumatology	Auto-inflammatory Syndromes	Targeted NGS Panel	Uncertain Clinical Significance	LCT	Unknown	c.2773G>A	p.Asp925Asn	NM_002299.3		Heterozygous	Variant of uncertain significance	Unsolved
783	Rheumatology	Auto-inflammatory Syndromes	Targeted NGS Panel	Uncertain Clinical Significance	LCT	Unknown	c.4540C>T	p.Arg1514Trp	NM_002299.3		Heterozygous	Variant of uncertain significance	Unsolved
783	Rheumatology	Auto-inflammatory Syndromes	Targeted NGS Panel	Uncertain Clinical Significance	STIM1	Unknown	c.1250G>A	p.Ser417Asn	NM_0031656.3		Heterozygous	Variant of uncertain significance	Unsolved
784	Rheumatology	Auto-inflammatory Syndromes	Custom Exome-Based Panel	Negative Findings
785	Infectious Diseases	Primary Immune Deficiency (PID)
786	Allergy and Immunology	Primary Immune Deficiency (PID)	Targeted NGS Panel	Uncertain Clinical Significance	GUCY2C	Unknown	c.2662del	p.Arg888Glyfs*4	NM_004963.3		Heterozygous	Variant of uncertain significance	Unsolved
786	Allergy and Immunology	Primary Immune Deficiency (PID)	Targeted NGS Panel	Uncertain Clinical Significance	NCKAP1L	Unknown	c.2869T>G	p.Leu957Val	NM_005337.4		Heterozygous	Variant of uncertain significance	Unsolved
787	Rheumatology	Auto-inflammatory Syndromes	Custom Exome-Based Panel	Negative Findings									Unsolved
788	Gastroenterology and Hepatology	Inflammatory Bowel Disease (IBD)	Targeted NGS Panel	Uncertain Clinical Significance	ERBIN	Unknown	c.1862T>C	p.Ile621Thr	NM_001253697.1		Heterozygous	Variant of uncertain significance	Unsolved
788	Gastroenterology and Hepatology	Inflammatory Bowel Disease (IBD)	Targeted NGS Panel	Uncertain Clinical Significance	ERCC2	Unknown	c.1665+4C>T	Intronic	NM_000400.3		Heterozygous	Variant of uncertain significance	Unsolved
788	Gastroenterology and Hepatology	Inflammatory Bowel Disease (IBD)	Targeted NGS Panel	Uncertain Clinical Significance	HPS3	Unknown	c.1375A>G	p.Arg459Gly	NM_032383.4		Heterozygous	Variant of uncertain significance	Unsolved
788	Gastroenterology and Hepatology	Inflammatory Bowel Disease (IBD)	Targeted NGS Panel	Uncertain Clinical Significance	LIG4	Unknown	c.1496T>C	p.Val499Ala	NM_002312.3		Heterozygous	Variant of uncertain significance	Unsolved
788	Gastroenterology and Hepatology	Inflammatory Bowel Disease (IBD)	Targeted NGS Panel	Uncertain Clinical Significance	LPIN2	Unknown	c.2671G>A	p.Asp891Asn	NM_014646.2		Heterozygous	Variant of uncertain significance	Unsolved
788	Gastroenterology and Hepatology	Inflammatory Bowel Disease (IBD)	Targeted NGS Panel	Uncertain Clinical Significance	NLRP3	Unknown	c.870C>G	p.Ile290Met	NM_004895.4		Heterozygous	Variant of uncertain significance	Unsolved
788	Gastroenterology and Hepatology	Inflammatory Bowel Disease (IBD)	Targeted NGS Panel	Uncertain Clinical Significance	RIPK1	Unknown	c.82T>C	p.Phe28Leu	NM_003804.4		Heterozygous	Variant of uncertain significance	Unsolved
788	Gastroenterology and Hepatology	Inflammatory Bowel Disease (IBD)	Targeted NGS Panel	Uncertain Clinical Significance	TTC7A	Unknown	c.794G>A	p.Arg265Gln	NM_020458.3		Heterozygous	Variant of uncertain significance	Unsolved
789	Nephrology and Hypertension	Cysts	Custom Genome-Based Panel
790	Medical Oncology	Soft Tissue and Bone Sarcoma
791	Nephrology and Hypertension	Glomerular (FSGS)	Targeted NGS Panel	Negative Findings
792	Nephrology and Hypertension	Stones	Targeted NGS Panel	Negative Findings									Unsolved
793	Endocrinology	Short Stature	Custom Exome-Based Panel	Uncertain Clinical Significance	OBSL1	Autosomal Recessive	c.3947A>G	p.(Q1316R)	NM_015311.2		Heterozygous	Variant of uncertain significance
794	Allergy and Immunology	Primary Immune Deficiency (PID)	Targeted NGS Panel	Uncertain Clinical Significance	DOCK8	Autosomal Recessive	c.5828 C>T	p.Thr194Ile	NM_203447.3		Heterozygous	Variant of uncertain significance	Unsolved
794	Allergy and Immunology	Primary Immune Deficiency (PID)	Targeted NGS Panel	Uncertain Clinical Significance	IKBKB	Autosomal Recessive	c.1192G>A	p.Glu398Lys	NM_001556.2		Heterozygous	Variant of uncertain significance	Unsolved
794	Allergy and Immunology	Primary Immune Deficiency (PID)	Targeted NGS Panel	Uncertain Clinical Significance	POLE	Autosomal Recessive	c.6328A>G	p.Lys2110Glu	NM_006231.3		Heterozygous	Variant of uncertain significance	Unsolved
795	Allergy and Immunology	Primary Immune Deficiency (PID)	Targeted NGS Panel	Uncertain Clinical Significance	FANCA	Unknown	c.703C>T	p.Leu235Phe	NM_000135.2		Heterozygous	Variant of uncertain significance	Unsolved
795	Allergy and Immunology	Primary Immune Deficiency (PID)	Targeted NGS Panel	Uncertain Clinical Significance	FAT4	Unknown	c.7603A>G	p.Thr2535Ala	NM_02458.4		Heterozygous	Variant of uncertain significance	Unsolved
795	Allergy and Immunology	Primary Immune Deficiency (PID)	Targeted NGS Panel	Uncertain Clinical Significance	IL12RB2	Unknown	c.1064G>A	p.Gly355Glu	NM_001559.2		Heterozygous	Variant of uncertain significance	Unsolved
795	Allergy and Immunology	Primary Immune Deficiency (PID)	Targeted NGS Panel	Uncertain Clinical Significance	LYST	Unknown	c.1390G>A	p.Glu464Lys	NM_000081.3		Heterozygous	Variant of uncertain significance	Unsolved
795	Allergy and Immunology	Primary Immune Deficiency (PID)	Targeted NGS Panel	Uncertain Clinical Significance	TERT	Unknown	c.968C>G	p.Pro323Arg	NM_198253.2		Heterozygous	Variant of uncertain significance	Unsolved
795	Allergy and Immunology	Primary Immune Deficiency (PID)	Targeted NGS Panel	Uncertain Clinical Significance	VPS45	Unknown	c.1664G>A	p.Arg555Gln	NM_007259.4		Heterozygous	Variant of uncertain significance	Unsolved
796	Nephrology and Hypertension	Glomerular (FSGS)	Targeted NGS Panel	Uncertain Clinical Significance	COL4A4	Autosomal Dominant/Recessive	c.4924 C>T	p.(H1642Y)	NM_000092.4	2:227872190	Heterozygous	Variant of uncertain significance	Unsolved
797	Endocrinology	Short Stature	Chromosomal Microarray (CMA)	Negative Findings									Unsolved
797	Endocrinology	Short Stature	Custom Exome-Based Panel	Negative Findings									Unsolved
798	Nephrology and Hypertension	Glomerular (FSGS)	Targeted NGS Panel										Unsolved
799	Neurology	Epilepsy	Chromosomal Microarray (CMA)	Positive Findings	NPC1	Autosomal Recessive	c.2972_2973del	p.Gln991Argfs*15	NM_000271.4		Heterozygous	Pathogenic	Unsolved
799	Neurology	Epilepsy	Targeted NGS Panel	Positive Findings	NPC1	Autosomal Recessive	c.2972_2973del	p.Gln991Argfs*15	NM_000271.4		Heterozygous	Pathogenic	Unsolved
800	Allergy and Immunology	Primary Immune Deficiency (PID)	Targeted NGS Panel	Positive Findings	EPG5	Unknown	c.136C>T	p.Gln46*	NM_020964.2		Heterozygous	Pathogenic
800	Allergy and Immunology	Primary Immune Deficiency (PID)	Targeted NGS Panel	Positive Findings	CFH	Unknown	c.52G>T	p.Ala18Ser	NM_000186.3		Heterozygous	Variant of uncertain significance
800	Allergy and Immunology	Primary Immune Deficiency (PID)	Targeted NGS Panel	Positive Findings	CSF2RB	Unknown	c.149C>T	p.Thr50Ile	NM_000395.2		Heterozygous	Variant of uncertain significance
800	Allergy and Immunology	Primary Immune Deficiency (PID)	Targeted NGS Panel	Positive Findings	POLD2	Unknown	c.431G>A	p.Arg144Gln	NM_006230.3		Heterozygous	Variant of uncertain significance
800	Allergy and Immunology	Primary Immune Deficiency (PID)	Targeted NGS Panel	Positive Findings	PRKDC	Unknown	c.5957G>A	p.Arg1986His	NM_006254.3		Heterozygous	Variant of uncertain significance
800	Allergy and Immunology	Primary Immune Deficiency (PID)	Targeted NGS Panel	Positive Findings	SEMA3E	Unknown	c.1048C>T	p.Arg350Trp	NM_012431.2		Heterozygous	Variant of uncertain significance
800	Allergy and Immunology	Primary Immune Deficiency (PID)	Targeted NGS Panel	Positive Findings	TMPRSS15	Unknown	c.1246C>T	p.Pro416Ser	NM_002772.2		Heterozygous	Variant of uncertain significance
801	Rheumatology	Auto-inflammatory Syndromes	Chromosomal Microarray (CMA)	Uncertain Clinical Significance	ARHGEF1	Unknown	c.452G>A	p.Arg151Gln	NM_199002.1		Heterozygous	Variant of uncertain significance	Unsolved
801	Rheumatology	Auto-inflammatory Syndromes	Targeted NGS Panel	Uncertain Clinical Significance	ARMC4	Unknown	c.276A>G	Silent	NM_018076.2		Heterozygous	Variant of uncertain significance	Unsolved
801	Rheumatology	Auto-inflammatory Syndromes	Targeted NGS Panel	Uncertain Clinical Significance	BACH2	Unknown	c.1241C>T	p.Pro414Leu	NM_021813.3		Heterozygous	Variant of uncertain significance	Unsolved
801	Rheumatology	Auto-inflammatory Syndromes	Targeted NGS Panel	Uncertain Clinical Significance	CARD9	Unknown	c.1104C>A	p.His368Gln	NM_052813.4		Heterozygous	Variant of uncertain significance	Unsolved
801	Rheumatology	Auto-inflammatory Syndromes	Targeted NGS Panel	Uncertain Clinical Significance	BLM	Unknown	c.883G>A	p.Asp295Asn	NM_000057.3		Heterozygous	Variant of uncertain significance	Unsolved
801	Rheumatology	Auto-inflammatory Syndromes	Targeted NGS Panel	Uncertain Clinical Significance	CEP164	Unknown	c.1102C>T	p.Pro368Ser	NM_014956.4		Heterozygous	Variant of uncertain significance	Unsolved
801	Rheumatology	Auto-inflammatory Syndromes	Targeted NGS Panel	Uncertain Clinical Significance	CHD7	Unknown	c.760C>G	p.Gln254Glu	NM_017780.3		Heterozygous	Variant of uncertain significance	Unsolved
801	Rheumatology	Auto-inflammatory Syndromes	Targeted NGS Panel	Uncertain Clinical Significance	CIITA	Unknown	c.3344G>A	p.Ser1115Asn	NM_000246.3		Heterozygous	Variant of uncertain significance	Unsolved
801	Rheumatology	Auto-inflammatory Syndromes	Targeted NGS Panel	Uncertain Clinical Significance	CSF2RA	Unknown	c.101C>G	p.Ser34Cys	NM_006140.4		Heterozygous	Variant of uncertain significance	Unsolved
801	Rheumatology	Auto-inflammatory Syndromes	Targeted NGS Panel	Uncertain Clinical Significance	DOCK8	Unknown	Gain	Exons1-26	NM_203447.3			Variant of uncertain significance	Unsolved
801	Rheumatology	Auto-inflammatory Syndromes	Targeted NGS Panel	Positive Findings									Unsolved
802	Endocrinology	Maturity Onset Diabetes of the Young (MODY)	Custom Genome-Based Panel
803	Allergy and Immunology	Auto-inflammatory Syndromes	Targeted NGS Panel	Positive Findings									Unsolved
803	Allergy and Immunology	Auto-inflammatory Syndromes	Targeted NGS Panel	Positive Findings									Unsolved
804	Nephrology and Hypertension	Electrolyte imbalance	Targeted NGS Panel	Negative Findings									Unsolved
805	Nephrology and Hypertension	Cysts	Targeted NGS Panel	Uncertain Clinical Significance	PKD1	Autosomal Dominant	c.10939C>T	p.(R3647W)	NM_001009944.2	16:2143622	Heterozygous	Variant of uncertain significance	Unsolved
805	Nephrology and Hypertension	Cysts	Targeted NGS Panel	Uncertain Clinical Significance	TTC21B	Autosomal Recessive	c.960C>G	p.(N320K)		2:166786809	Heterozygous	Variant of uncertain significance	Unsolved
806	Endocrinology	Short Stature	Chromosomal Microarray (CMA)	Negative Findings									Unsolved
806	Endocrinology	Short Stature	Custom Exome-Based Panel	Negative Findings									Unsolved
807	Rheumatology	Auto-inflammatory Syndromes	Custom Genome-Based Panel	Negative Findings									Unsolved
808	Nephrology and Hypertension	Cysts	Targeted NGS Panel	Uncertain Clinical Significance	IQCB1	Autosomal Recessive	c.424_425del	p.(F142Pfs*5)	NM_001023570.2	3: 121527825	Heterozygous	Pathogenic	Unsolved
808	Nephrology and Hypertension	Cysts	Targeted NGS Panel	Uncertain Clinical Significance	IQCB1	Autosomal Recessive	c.1069 C>G	p.(Q357E)	NM_001023570.2	3: 121508980	Heterozygous	Variant of uncertain significance	Unsolved
808	Nephrology and Hypertension	Cysts	Targeted NGS Panel	Uncertain Clinical Significance	ALG8	Autosomal Dominant/Recessive	c.1285 A>G	p.(I429V)	NM_024079.4	11: 77815090	Heterozygous	Variant of uncertain significance	Unsolved
809	Gastroenterology and Hepatology	Cholangiocarcinoma with or without PSC (CCA)	Targeted NGS Panel										Unsolved
810	Neurology	Epilepsy	Targeted NGS Panel	Uncertain Clinical Significance	MBD5	Unknown	c.2543 T>G	p.Ile848Arg	NM_018328.4		Heterozygous	Variant of uncertain significance
810	Neurology	Epilepsy	Targeted NGS Panel	Uncertain Clinical Significance	TSFM	Unknown	c.284C>T	p.Ala95Val	NM_001172696.1		Heterozygous	Variant of uncertain significance
811	Neurology	Epilepsy	Chromosomal Microarray (CMA)	Uncertain Clinical Significance	FASN	Unknown	c.3133G>A	p.Gly1045Ser	NM_004104.4		Heterozygous	Variant of uncertain significance
811	Neurology	Epilepsy	Targeted NGS Panel	Uncertain Clinical Significance	TPP1	Unknown	c.775C>T	p.Arg259Cys	NM_000391.3		Heterozygous	Variant of uncertain significance
812	Rheumatology	Auto-inflammatory Syndromes	Targeted NGS Panel	Uncertain Clinical Significance	CARMIL2	Unknown	c.3186A>C	(p.Glu1062Asp)	NM_001013838.1		Heterozygous	Variant of uncertain significance
812	Rheumatology	Auto-inflammatory Syndromes	Targeted NGS Panel	Uncertain Clinical Significance	GUCY2C	Unknown	c.1958G>A	(p.Arg653His)	NM_004963.3		Heterozygous	Variant of uncertain significance
812	Rheumatology	Auto-inflammatory Syndromes	Targeted NGS Panel	Uncertain Clinical Significance	IFNAR1	Unknown	c.1111A>G	(p.Ile371Val)	NM_000629.2		Heterozygous	Variant of uncertain significance
812	Rheumatology	Auto-inflammatory Syndromes	Targeted NGS Panel	Uncertain Clinical Significance	TRAF3IP2	Unknown	c.1613dup	(p.Asn538Lysfs*97)	NM_147686.3		Heterozygous	Variant of uncertain significance
813	Allergy and Immunology	Primary Immune Deficiency (PID)	Targeted NGS Panel	Uncertain Clinical Significance	ATM	Autosomal Dominant	c.5631_5635delinsA	p.Phe1877Leufs*39	NM_000051.3		Heterozygous	Pathogenic	Unsolved
813	Allergy and Immunology	Primary Immune Deficiency (PID)	Targeted NGS Panel	Uncertain Clinical Significance	CD247	Unknown	c.397C>T	p.Arg133Trp	NM_198053.2		Heterozygous	Variant of uncertain significance	Unsolved
813	Allergy and Immunology	Primary Immune Deficiency (PID)	Targeted NGS Panel	Uncertain Clinical Significance	CSF2RB	Unknown	c.2050G>C	p.Gly684Arg	NM_000395.2		Heterozygous	Variant of uncertain significance	Unsolved
813	Allergy and Immunology	Primary Immune Deficiency (PID)	Targeted NGS Panel	Uncertain Clinical Significance	DNAJC21	Unknown	c.280G>A	p.Val94Ile	NM_001012339.2		Heterozygous	Variant of uncertain significance	Unsolved
813	Allergy and Immunology	Primary Immune Deficiency (PID)	Targeted NGS Panel	Uncertain Clinical Significance	HPS3	Unknown	c.815T>A	p.Val272Ala	NM_032383.4		Heterozygous	Variant of uncertain significance	Unsolved
813	Allergy and Immunology	Primary Immune Deficiency (PID)	Targeted NGS Panel	Uncertain Clinical Significance	IKBKB	Unknown	c.1259A>G	p.Asn420Ser	NM_001556.2		Heterozygous	Variant of uncertain significance	Unsolved
813	Allergy and Immunology	Primary Immune Deficiency (PID)	Targeted NGS Panel	Uncertain Clinical Significance	LRBA	Unknown	c.8143G>A	p.Gly2715Ser	NM_006726.4		Heterozygous	Variant of uncertain significance	Unsolved
813	Allergy and Immunology	Primary Immune Deficiency (PID)	Targeted NGS Panel	Uncertain Clinical Significance	UNG	Unknown	c.415C>A	p.Gln139Lys	NM_080911.2		Heterozygous	Variant of uncertain significance	Unsolved
814	Gastroenterology and Hepatology	Hepatocellular Carcinoma (HCC)
815	Allergy and Immunology	Auto-inflammatory Syndromes	Targeted NGS Panel	Uncertain Clinical Significance	DDX58	Unknown	c.2669 A>G	(p.Glu890Gly)	NM_014314.3		Heterozygous	Variant of uncertain significance	Unsolved
815	Allergy and Immunology	Auto-inflammatory Syndromes	Targeted NGS Panel	Uncertain Clinical Significance	NFE2L2	Unknown	c.644G>A	(p.Ser215Asn)	NM_006164.4		Heterozygous	Variant of uncertain significance	Unsolved
815	Allergy and Immunology	Auto-inflammatory Syndromes	Targeted NGS Panel	Uncertain Clinical Significance	TNFRSF13B	Unknown	c.171G>C	(p.Gln57His)	NM_012452.2		Heterozygous	Variant of uncertain significance	Unsolved
816	Nephrology and Hypertension	Glomerular (FSGS)	Targeted NGS Panel	Uncertain Clinical Significance	COL4A3	Autosomal Dominant/Recessive	c.4523 A>G	p.(N1508S)	NM_000091.4	2: 228173675	Heterozygous	Variant of uncertain significance	Unsolved
817	Endocrinology	Short Stature	Chromosomal Microarray (CMA)	Negative Findings									Unsolved
817	Endocrinology	Short Stature	Custom Exome-Based Panel	Uncertain Clinical Significance	ACAN	Autosomal Dominant/Recessive	c.6487 G>A	p.(A2163T)	NM_013227.3	15: 89402303	Heterozygous	Variant of uncertain significance	Unsolved
818	Rheumatology	Auto-inflammatory Syndromes	Custom Exome-Based Panel	Negative Findings
818	Rheumatology	Auto-inflammatory Syndromes	Targeted Variant	Uncertain Clinical Significance	DOCK8	Autosomal Recessive	c.2485 A>C	p.(N829H)	(NM_203447.3	9: 379815	Heterozygous	Variant of uncertain significance
819	Rheumatology	Auto-inflammatory Syndromes	Custom Exome-Based Panel	Uncertain Clinical Significance	SLC37A4	Autosomal Recessive	c.857 G>A	p.(R286Q)	NM_001164277.1	11: 118897326	Heterozygous	Variant of uncertain significance
819	Rheumatology	Auto-inflammatory Syndromes	Custom Exome-Based Panel	Uncertain Clinical Significance	WAS	X-linked	c.1112 C>T	p.(P371L)	NM_000377.2)	X: 48547229	Heterozygous	Variant of uncertain significance
820	Gastroenterology and Hepatology	Cholangiocarcinoma with or without PSC (CCA)	Targeted NGS Panel	Negative Findings									Unsolved
821	Endocrinology	Pituitary Adenoma	Targeted NGS Panel	Negative Findings									Unsolved
822	Endocrinology	Short Stature	Chromosomal Microarray (CMA)	Negative Findings
822	Endocrinology	Short Stature	Custom Exome-Based Panel	Uncertain Clinical Significance	NPR2	Autosomal Dominant/Recessive	c.1160 A>G	p.(D387G)	NM_003995.3	9: 35800422	Heterozygous	Variant of uncertain significance
823	Rheumatology	Auto-inflammatory Syndromes	Targeted Variant	Positive Findings	UBA1	X-linked	c.122 T>C	p.(M41T)	NM_003334.3	X: 47058451	Mosaic	Pathogenic
823	Rheumatology	Auto-inflammatory Syndromes	Targeted Variant	Positive Findings	UBA1	X-linked	c.121 A>C	p.(M41L)	NM_003334.3	X: 47058451
823	Rheumatology	Auto-inflammatory Syndromes	Targeted Variant	Positive Findings	UBA1	X-linked	c.121 A>G	p.(M41V)	NM_003334.3	X: 47058451
824	Nephrology and Hypertension	Glomerular (FSGS)
825	Nephrology and Hypertension	Glomerular (FSGS)
828	Allergy and Immunology	Auto-inflammatory Syndromes	Targeted NGS Panel	Uncertain Clinical Significance	NOD2	Autosomal Dominant	c.2104C>T	(p.Arg702Trp)	NM_022162.2		Heterozygous	Risk allele	Unsolved
828	Allergy and Immunology	Auto-inflammatory Syndromes	Targeted NGS Panel	Uncertain Clinical Significance	CFTR	Autosomal Recessive	c.4363T>G	(p.Ser1455Ala)	NM_000492.3		Heterozygous	Variant of uncertain significance	Unsolved
828	Allergy and Immunology	Auto-inflammatory Syndromes	Targeted NGS Panel	Uncertain Clinical Significance	DNAI2	Autosomal Recessive	c.589G>A	(p.Asp197Asn)	NM_023036.4		Heterozygous	Variant of uncertain significance	Unsolved
828	Allergy and Immunology	Auto-inflammatory Syndromes	Targeted NGS Panel	Uncertain Clinical Significance	DNMT3B	Autosomal Recessive	c.2198G>A	(p.Arg733Gln)	NM_006892.3		Heterozygous	Variant of uncertain significance	Unsolved
828	Allergy and Immunology	Auto-inflammatory Syndromes	Targeted NGS Panel	Uncertain Clinical Significance	ERCC6L2	Autosomal Recessive	c.1956G>A	(p.Met652Ile)	NM_020207.4		Heterozygous	Variant of uncertain significance	Unsolved
828	Allergy and Immunology	Auto-inflammatory Syndromes	Targeted NGS Panel	Uncertain Clinical Significance	IL18BP	Autosomal Recessive	c.235+11C>T	(Intronic)	NM_173042.2		Heterozygous	Variant of uncertain significance	Unsolved
828	Allergy and Immunology	Auto-inflammatory Syndromes	Targeted NGS Panel	Uncertain Clinical Significance	MKL1	Autosomal Recessive	c.2435_2436delinsTT	(p.Gly812Val)	NM_020831.4		Heterozygous	Variant of uncertain significance	Unsolved
828	Allergy and Immunology	Auto-inflammatory Syndromes	Targeted NGS Panel	Uncertain Clinical Significance	STAT4	Autosomal Recessive	c.133G>A	(p.Ala45Thr)	NM_003151.3		Heterozygous	Variant of uncertain significance	Unsolved
828	Allergy and Immunology	Auto-inflammatory Syndromes	Targeted NGS Panel	Uncertain Clinical Significance	ZBTB24	Autosomal Recessive	c.784G>A	(p.Val262Ile)	NM_014797.2		Heterozygous	Variant of uncertain significance	Unsolved
829	Nephrology and Hypertension	Glomerular (FSGS)	Custom Genome-Based Panel										Unsolved
830	Nephrology and Hypertension	Cysts	Targeted NGS Panel	Uncertain Clinical Significance	PKD1	Autosomal Dominant	c.11501 T>G	p.(L3834R)	NM_001009944.2	16: 2141818	Heterozygous	Variant of uncertain significance	Likely Solved - Follow-up needed
831	Nephrology and Hypertension	Electrolyte imbalance	Targeted NGS Panel	Uncertain Clinical Significance	SLC12A1	Autosomal Recessive	c.2281 C>T	p.(R761*)	NM_000338.2	15: 48559884	Heterozygous	Pathogenic	Likely Solved - Follow-up needed
831	Nephrology and Hypertension	Electrolyte imbalance	Targeted NGS Panel	Uncertain Clinical Significance	SLC12A1	Autosomal Recessive	c.922 A>T	p.(T308S)	NM_000338.2	15: 48522647	Heterozygous	Variant of uncertain significance	Likely Solved - Follow-up needed
831	Nephrology and Hypertension	Electrolyte imbalance	Targeted NGS Panel	Uncertain Clinical Significance	CACNA1D	Autosomal Dominant/Recessive	c.1782 G>A	p.(M594I)	NM_000720.2	3: 53757516	Heterozygous	Variant of uncertain significance	Likely Solved - Follow-up needed
832	Rheumatology	Auto-inflammatory Syndromes	Custom Genome-Based Panel	Uncertain Clinical Significance	NLRP12	Autosomal Dominant	c.206C>T	p.Ala69Val	NM_144687.4		Heterozygous	Variant of uncertain significance	Unsolved
833	Endocrinology	Short Stature	Chromosomal Microarray (CMA)	Negative Findings									Unsolved
833	Endocrinology	Short Stature	Custom Exome-Based Panel	Uncertain Clinical Significance	CCDC8	Autosomal Recessive	c.782 C>A	p.(S261Y)	NM_032040.4	19: 46915286	Heterozygous	Variant of uncertain significance	Unsolved
834	Nephrology and Hypertension	Cysts	Targeted NGS Panel	Uncertain Clinical Significance	PKHD1	Autosomal Dominant/Recessive	c.2194 G>T	p.(V732F)	NM_138694.3		Heterozygous	Variant of uncertain significance
834	Nephrology and Hypertension	Cysts	Targeted NGS Panel	Uncertain Clinical Significance	TTC21B	Autosomal Recessive	c.3914 A>G	p.(D1305G)			Heterozygous	Variant of uncertain significance
835	Nephrology and Hypertension	Glomerular (FSGS)	Targeted Variant	Uncertain Clinical Significance	NPHS2	Unknown	c.686 G>A	(p.Arg229Gln)	NM_014625.3	codon 229	Heterozygous	Variant of uncertain significance
836	Nephrology and Hypertension	Electrolyte imbalance	Targeted NGS Panel	Uncertain Clinical Significance	CASR	Autosomal Dominant/Recessive	c.1510 G>A	p.(V504M)	NM_000388.3	exon 5	Heterozygous	Variant of uncertain significance
837	Endocrinology	Short Stature	Chromosomal Microarray (CMA)	Uncertain Clinical Significance									Unsolved
837	Endocrinology	Short Stature	Custom Exome-Based Panel	Negative Findings									Unsolved
838	Medical Oncology	Soft Tissue and Bone Sarcoma	Targeted NGS Panel	Negative Findings									Unsolved
839	Allergy and Immunology	Primary Immune Deficiency (PID)	Targeted NGS Panel	Positive Findings	STAT3	Unknown	c.832C>T	(p.Arg278Cys)	NM_139276.2		Heterozygous	Likely pathogenic	Likely Solved - Follow-up needed
839	Allergy and Immunology	Primary Immune Deficiency (PID)	Targeted NGS Panel	Positive Findings	MEFV	Unknown	c.2230G>T	(p.Ala744Ser)	NM_000243.2		Heterozygous	Pathogenic	Likely Solved - Follow-up needed
839	Allergy and Immunology	Primary Immune Deficiency (PID)	Targeted NGS Panel	Positive Findings	UNC13D	Unknown	c.1369C>A	(p.Leu457Met)	NM_199242.2		Heterozygous	Variant of uncertain significance	Likely Solved - Follow-up needed
840	Medical Oncology	Soft Tissue and Bone Sarcoma	Targeted NGS Panel	Negative Findings									Unsolved
841	Rheumatology	Auto-inflammatory Syndromes	Custom Genome-Based Panel	Negative Findings									Unsolved
842	Nephrology and Hypertension	Glomerular (FSGS)	Targeted NGS Panel	Positive Findings	COL4A4	Unknown	c.2690G>A	(p.Gly897Glu)	NM_000092.4		Heterozygous	Pathogenic
842	Nephrology and Hypertension	Glomerular (FSGS)	Targeted NGS Panel	Positive Findings	AMN	Unknown	c.1006+34_1007-31del	(Intronic)	NM_030943.3		Heterozygous	Pathogenic
842	Nephrology and Hypertension	Glomerular (FSGS)	Targeted NGS Panel	Positive Findings	KANK2	Unknown	c.811G>T	(p.Val271Phe)	NM_001136191.2		Heterozygous	Variant of uncertain significance
843	Endocrinology	Maturity Onset Diabetes of the Young (MODY)	Custom Genome-Based Panel	Negative Findings									Unsolved
844	Endocrinology	Short Stature	Chromosomal Microarray (CMA)	Negative Findings									Unsolved
844	Endocrinology	Short Stature	Custom Exome-Based Panel	Negative Findings									Unsolved
845	Rheumatology	Auto-inflammatory Syndromes	Custom Genome-Based Panel	Negative Findings									Unsolved
846	Nephrology and Hypertension	Cysts	Targeted NGS Panel
847	Endocrinology	Early Onset Osteoporosis	Targeted NGS Panel	Uncertain Clinical Significance	FLNB	Autosomal Dominant/Recessive	c. 2098 A>C	p. (M700L)	na	na	Heterozygous	Variant of uncertain significance
848	Endocrinology	Early Onset Osteoporosis	Targeted NGS Panel	Positive Findings	HFE	Autosomal Recessive	c.845G>A	p. Cys2821yr	MN_000410.3		Heterozygous	Pathogenic
848	Endocrinology	Early Onset Osteoporosis	Targeted NGS Panel	Positive Findings	SLC9A3R1	Unknown	c.805A>G	p. Ser269Gly	MN_004252.4		Heterozygous	Variant of uncertain significance
871	Nephrology and Hypertension	Glomerular (FSGS)	Targeted NGS Panel	Negative Findings
872	Rheumatology	Auto-inflammatory Syndromes	Custom Genome-Based Panel	Negative Findings									Unsolved
873	Gastroenterology and Hepatology	Hepatocellular Carcinoma (HCC)	Targeted NGS Panel	Negative Findings
874	Gastroenterology and Hepatology	Hepatocellular Carcinoma (HCC)	Targeted NGS Panel	Negative Findings									Unsolved
875	Nephrology and Hypertension	Electrolyte imbalance	Targeted NGS Panel	Negative Findings									Unsolved
876	Pulmonary Medicine	Bronchiectasis	Targeted NGS Panel	Negative Findings									Unsolved
877	Endocrinology	Short Stature	Chromosomal Microarray (CMA)	Negative Findings
877	Endocrinology	Short Stature	Custom Exome-Based Panel	Uncertain Clinical Significance	ACAN	Autosomal Dominant/Recessive	c.1411 C>A	p.(Q471K)	NM_013227.3	15: 89389095	Heterozygous	Variant of uncertain significance
877	Endocrinology	Short Stature	Custom Exome-Based Panel	Uncertain Clinical Significance	ACAN	Autosomal Dominant/Recessive	c.5318 T>C	p.(L1773P)	NM_013227.3	15: 89401134	Heterozygous	Variant of uncertain significance
877	Endocrinology	Short Stature	Custom Exome-Based Panel	Uncertain Clinical Significance
878	Pulmonary Medicine	Idiopathic Pulmonary Fibrosis (IPF)	Custom Genome-Based Panel	Negative Findings									Unsolved
879	Pulmonary Medicine	Bronchiectasis	Targeted NGS Panel	Uncertain Clinical Significance	IRF2BP2	Unknown	c.1644T>G	(p.Tyr548*)	NM_182972.2		Heterozygous	Variant of uncertain significance	Unsolved
879	Pulmonary Medicine	Bronchiectasis	Targeted NGS Panel	Uncertain Clinical Significance	NAF1	Unknown	c.248C>T	(p.Pro83Leu)	NM_138386.2		Heterozygous	Variant of uncertain significance	Unsolved
879	Pulmonary Medicine	Bronchiectasis	Targeted NGS Panel	Uncertain Clinical Significance	TGFBR1	Unknown	c.1433A>G	(p.Asn478Ser)	NM_004612.2		Heterozygous	Variant of uncertain significance	Unsolved
880	Neurology	Epilepsy	Targeted NGS Panel	Negative Findings									Unsolved
881	Rheumatology	Auto-inflammatory Syndromes	Targeted Variant	Negative Findings									Unsolved-pending follow up
881	Rheumatology	Auto-inflammatory Syndromes	Custom Exome-Based Panel	Uncertain Clinical Significance	NOD2	Autosomal Dominant	c.2372 G>A	p.(R791Q)	NM_022162.1		Heterozygous	Variant of uncertain significance	Unsolved-pending follow up
881	Rheumatology	Auto-inflammatory Syndromes	Custom Exome-Based Panel	Uncertain Clinical Significance	PRF1	Autosomal Recessive	c.272 C>T	p.(A91V)	NM_001083116.1		Heterozygous	Risk allele	Unsolved-pending follow up
882	Nephrology and Hypertension	Cysts	Targeted NGS Panel	Uncertain Clinical Significance	MKKS	Autosomal Recessive	c.748 G>A	p.(G250R)		20: 10393415	Heterozygous	Variant of uncertain significance	Unsolved
883	Rheumatology	VEXAS (vacuoles, E1 enzyme, X-linked, autoinflammatory, somatic) Syndrome	Targeted Variant	Positive Findings	UBA1	X-linked	c.122 T>C	p.(M41T)	NM_003334.3	X: 47058451	Mosaic	Pathogenic
883	Rheumatology	VEXAS (vacuoles, E1 enzyme, X-linked, autoinflammatory, somatic) Syndrome	Targeted Variant	Positive Findings	UBA1	X-linked	c.121 A>C	p.(M41L)	NM_003334.3
883	Rheumatology	VEXAS (vacuoles, E1 enzyme, X-linked, autoinflammatory, somatic) Syndrome	Targeted Variant	Positive Findings	UBA1	X-linked	c.121 A>G	p.(M41V)	NM_003334.3
884	Endocrinology	Short Stature	Custom Exome-Based Panel	Uncertain Clinical Significance	CHD7	Autosomal Dominant	c.3077 C>A	p.(S1026Y)	NM_017780.2	8: 61735181	Heterozygous	Variant of uncertain significance	Unsolved
885	Nephrology and Hypertension	Cysts
886	Rheumatology	Auto-inflammatory Syndromes	Custom Genome-Based Panel
887	Neurology	Epilepsy	Targeted NGS Panel	Negative Findings									Unsolved
888	Nephrology and Hypertension	Glomerular (FSGS)	Targeted NGS Panel	Negative Findings									Unsolved
889	Gastroenterology and Hepatology	Inflammatory Bowel Disease (IBD)	Targeted NGS Panel	Uncertain Clinical Significance	POMP	Unknown	c.265G>A	(p.Val89Ile)	NM_015932.5		Heterozygous	Variant of uncertain significance	Unsolved
890	Allergy and Immunology	Auto-inflammatory Syndromes	Targeted NGS Panel	Uncertain Clinical Significance	DUOX2	Unknown	c.2396G>A	(p.Arg799Gln)	NM_014080.4		Heterozygous	Variant of uncertain significance	Unsolved
890	Allergy and Immunology	Auto-inflammatory Syndromes	Targeted NGS Panel	Uncertain Clinical Significance	POLE	Unknown	c.1583C>T	(p.Thr528Met)	NM_006231.3		Heterozygous	Variant of uncertain significance	Unsolved
891	Neurology	Neuromuscular Diseases	ExonArray (Del/Dup)	Positive Findings	DMD	X-linked	exon 2 duplication		NM_004006	g.(33229611_33038244	Hemizygous	Pathogenic	Solved
892	Nephrology and Hypertension	Glomerular (FSGS)	Custom Genome-Based Panel	Negative Findings									Unsolved
893	Allergy and Immunology	Primary Immune Deficiency (PID)	Targeted NGS Panel	Uncertain Clinical Significance	NOD2	Unknown	c.2104C>T	(p.Arg702Trp)	NM_022162.2		Heterozygous	Risk allele	Unsolved
893	Allergy and Immunology	Primary Immune Deficiency (PID)	Targeted NGS Panel	Uncertain Clinical Significance	SLC10A2	Unknown	Gain	(Exons 5-6)	NM_000452.2			Variant of uncertain significance	Unsolved
894	Nephrology and Hypertension	Glomerular (FSGS)	Targeted Variant	Positive Findings	GSN	Unknown	c.633C>A	(p.Asn211Lys)	NM_000177.4		Heterozygous	Pathogenic
895	Pulmonary Medicine	Bronchiectasis	Targeted NGS Panel
896	Allergy and Immunology	Auto-inflammatory Syndromes	Targeted NGS Panel	Uncertain Clinical Significance	ATM	Unknown	c.3328G>A	(p.Ala1110Thr)	NM_000051.3		Heterozygous	Variant of uncertain significance	Unsolved
896	Allergy and Immunology	Auto-inflammatory Syndromes	Targeted NGS Panel	Uncertain Clinical Significance	CARD14	Unknown	c.827C>A	(p.Ser276*)	NM_024110.4		Heterozygous	Variant of uncertain significance	Unsolved
896	Allergy and Immunology	Auto-inflammatory Syndromes	Targeted NGS Panel	Uncertain Clinical Significance	IL6ST	Unknown	c.311A>G	(p.Asn104Ser)	NM_002184.3		Heterozygous	Variant of uncertain significance	Unsolved
896	Allergy and Immunology	Auto-inflammatory Syndromes	Targeted NGS Panel	Uncertain Clinical Significance	TOP2B	Unknown	c.4695+6C>A	(Intronic)	NM_001068.3		Heterozygous	Variant of uncertain significance	Unsolved
897	Nephrology and Hypertension	Glomerular (FSGS)	Targeted NGS Panel										Unsolved
898	Pulmonary Medicine	Bronchiectasis	Targeted NGS Panel	Positive Findings	CFTR	Unknown	c.1210-34TG[11]T[5]	(Intronic)	NM_000492.3		Heterozygous	Pathogenic	Unsolved
899	Neurology	Epilepsy
900	Pulmonary Medicine	Bronchiectasis	Targeted NGS Panel	Positive Findings	CFTR	Unknown	c.1210-34TG[11]T[5]	(Intronic)	NM_000492.3		Heterozygous	Pathogenic	Unsolved
901	Nephrology and Hypertension	Glomerular (FSGS)	Targeted NGS Panel	Positive Findings	COQ2	Unknown	c.1003dup	(p.Ala335Glyfs*43)	NM_015697.7		Heterozygous	Pathogenic	Solved
901	Nephrology and Hypertension	Glomerular (FSGS)	Targeted NGS Panel	Positive Findings	COL4A4	Unknown	c.1396G>A	(p.Gly466Arg)	NM_000092.4		Heterozygous	Likely pathogenic	Solved
901	Nephrology and Hypertension	Glomerular (FSGS)	Targeted NGS Panel	Positive Findings	FAT1	Unknown	c.7442C>T	(p.Thr2481Ile)	NM_005245.3		Heterozygous	Variant of uncertain significance	Solved
901	Nephrology and Hypertension	Glomerular (FSGS)	Targeted NGS Panel	Positive Findings	XPO5	Unknown	c.59T>C	(p.Met20Thr)	NM_020750.2		Heterozygous	Variant of uncertain significance	Solved
902	Nephrology and Hypertension	Glomerular (FSGS)	Targeted NGS Panel	Uncertain Clinical Significance	DHTKD1	Autosomal Recessive	c.1315G>C	(p.Asp439His)	NM_018706.6		Heterozygous	Variant of uncertain significance	Unsolved-pending follow up
902	Nephrology and Hypertension	Glomerular (FSGS)	Targeted NGS Panel	Uncertain Clinical Significance	NPHS2	Autosomal Recessive	c.686G>A	(p.Arg229Gln)	NM_014625.3		Heterozygous	Variant of uncertain significance	Unsolved-pending follow up
902	Nephrology and Hypertension	Glomerular (FSGS)	Targeted NGS Panel	Uncertain Clinical Significance	NPHS2	Autosomal Recessive	c.523C>A	(p.Pro175Thr)	NM_014625.3		Heterozygous	Variant of uncertain significance	Unsolved-pending follow up
903	Nephrology and Hypertension	Glomerular (FSGS)	Custom Genome-Based Panel	Negative Findings
904	Allergy and Immunology	Auto-inflammatory Syndromes	Targeted NGS Panel	Negative Findings									Unsolved
905	Allergy and Immunology	Primary Immune Deficiency (PID)	Targeted NGS Panel
906	Rheumatology		Custom Genome-Based Panel	Positive Findings	MVK	Autosomal Recessive	c.1129G>A	p.Val377Ile	NM_000431.4		Heterozygous	Pathogenic	Unsolved
907	Gastroenterology and Hepatology	Cholangiocarcinoma with or without PSC (CCA)	Targeted NGS Panel	Uncertain Clinical Significance	DIS3L2	Autosomal Recessive	c.352G>A	(p.Glu118Lys)	NM_152383.4		Heterozygous	Variant of uncertain significance	Unsolved
908	Nephrology and Hypertension	Glomerular (FSGS)	Custom Genome-Based Panel	Negative Findings									Unsolved
909	Nephrology and Hypertension	Glomerular (FSGS)
910	Endocrinology	Early Onset Osteoporosis	Targeted NGS Panel
911	Endocrinology	Short Stature	Chromosomal Microarray (CMA)	Negative Findings									Unsolved
911	Endocrinology	Short Stature	Custom Exome-Based Panel	Negative Findings									Unsolved
912	Allergy and Immunology	Auto-inflammatory Syndromes	Targeted NGS Panel	Uncertain Clinical Significance	C3	Unknown	c.1618G>T	(p.Ala540Ser)	NM_000064.3		Heterozygous	Variant of uncertain significance	Unsolved
913	Pulmonary Medicine	Bronchiectasis	Targeted NGS Panel	Negative Findings									Unsolved
914	Nephrology and Hypertension	Glomerular (FSGS)	Custom Genome-Based Panel	Negative Findings									Unsolved
915	Nephrology and Hypertension	Glomerular (FSGS)	Custom Genome-Based Panel	Negative Findings									Unsolved
916	Allergy and Immunology	Primary Immune Deficiency (PID)	Targeted NGS Panel	Uncertain Clinical Significance	CLPB	Autosomal Recessive	c.1882C>T	p.Arg628Cys	NM_030813.5		Heterozygous	Variant of uncertain significance	Unsolved
917	Nephrology and Hypertension	Glomerular (FSGS)	Targeted NGS Panel	Uncertain Clinical Significance	CFH	Autosomal Dominant	c.640G>T	(p.Asp214Tyr)	NM_000186.3		Heterozygous	Variant of uncertain significance	Unsolved
917	Nephrology and Hypertension	Glomerular (FSGS)	Targeted NGS Panel	Uncertain Clinical Significance	NUP133	Autosomal Recessive	c.308A>T	(p.Asp103Val)	NM_018230.2		Heterozygous	Variant of uncertain significance	Unsolved
918	Nephrology and Hypertension	Glomerular (FSGS)	Targeted NGS Panel	Negative Findings									Unsolved
919	Pulmonary Medicine	Bronchiectasis	Targeted NGS Panel	Negative Findings									Unsolved
930	Pulmonary Medicine	Bronchiectasis	Targeted NGS Panel	Positive Findings	SERPINA1	Unknown	c.1096G>A	(p.Glu366Lys)	NM_000295.4		Heterozygous	Pathogenic
946	Nephrology and Hypertension	Electrolyte imbalance	Targeted NGS Panel	Uncertain Clinical Significance	ATP6V1B1	Autosomal Dominant/Recessive	c.651 T>G	p.(H217Q)	NM_001692.3	2: 71188116	Heterozygous	Variant of uncertain significance	Unsolved
947	Nephrology and Hypertension	Electrolyte imbalance	Targeted NGS Panel	Negative Findings									Unsolved
948	Neurology	Epilepsy	Chromosomal Microarray (CMA)	Negative Findings									Unsolved
948	Neurology	Epilepsy	Targeted NGS Panel	Negative Findings									Unsolved
949	Nephrology and Hypertension	Glomerular (FSGS)											Unsolved
950	Gastroenterology and Hepatology	Inflammatory Bowel Disease (IBD)	Targeted NGS Panel	Uncertain Clinical Significance	NOD2	Unknown	c.2722G>C	(p.Gly908Arg)	NM_022162.2		Heterozygous	Risk allele	Unsolved
950	Gastroenterology and Hepatology	Inflammatory Bowel Disease (IBD)	Targeted NGS Panel	Uncertain Clinical Significance	NOD2	Unknown	c.3019dup	(p.Leu1007Profs*2)	NM_022162.2		Heterozygous	Risk allele	Unsolved
950	Gastroenterology and Hepatology	Inflammatory Bowel Disease (IBD)	Targeted NGS Panel	Uncertain Clinical Significance	FPR1	Unknown	c.440T>C	(p.Ile147Thr)	NM_002029.3		Heterozygous	Variant of uncertain significance	Unsolved
950	Gastroenterology and Hepatology	Inflammatory Bowel Disease (IBD)	Targeted NGS Panel	Uncertain Clinical Significance	SLC37A4	Unknown	c.492C>A	(p.Ser164Arg)	NM_001164277.1		Heterozygous	Variant of uncertain significance	Unsolved
950	Gastroenterology and Hepatology	Inflammatory Bowel Disease (IBD)	Targeted NGS Panel	Uncertain Clinical Significance	TCF3	Unknown	c.1357G>A	(p.Ala453Thr)	NM_003200.4;NM_00113		Heterozygous	Variant of uncertain significance	Unsolved
950	Gastroenterology and Hepatology	Inflammatory Bowel Disease (IBD)	Targeted NGS Panel	Uncertain Clinical Significance	TCF3	Unknown	c.635C>T	(p.Ala212Val)	NM_003200.4;NM_00113		Heterozygous	Variant of uncertain significance	Unsolved
951	Endocrinology	Maturity Onset Diabetes of the Young (MODY)	Custom Genome-Based Panel										Unsolved
952	Endocrinology	Monogenic Obesity	Targeted NGS Panel	Uncertain Clinical Significance	EP300	Autosomal Dominant	c.2020A	p.Asn674Asp	NM_001429.3		Heterozygous	Variant of uncertain significance	Unsolved
952	Endocrinology	Monogenic Obesity	Targeted NGS Panel	Uncertain Clinical Significance	RAI1	Autosomal Dominant	c.1444A	p.Ser482Gly	NM_030665.3		Heterozygous	Variant of uncertain significance	Unsolved
952	Endocrinology	Monogenic Obesity	Targeted NGS Panel	Uncertain Clinical Significance	SIM1	Autosomal Dominant	c.1450G	p.Ala484Ser	NM_005068.2		Heterozygous	Variant of uncertain significance	Unsolved
953	Nephrology and Hypertension	Glomerular (FSGS)
954	Allergy and Immunology	Auto-inflammatory Syndromes	Targeted NGS Panel	Uncertain Clinical Significance	GUCY2C	Autosomal Dominant	c.971C>A	(p.Ala324Asp)	NM_004963.3		Heterozygous	Variant of uncertain significance	Unsolved
954	Allergy and Immunology	Auto-inflammatory Syndromes	Targeted NGS Panel	Uncertain Clinical Significance	IL23R	Autosomal Recessive	c.1116_1117delinsCT	(p.Leu372_Ile373deli	NM_144701.2		Heterozygous	Variant of uncertain significance	Unsolved
954	Allergy and Immunology	Auto-inflammatory Syndromes	Targeted NGS Panel	Uncertain Clinical Significance	NFKB1	Autosomal Dominant	c.61T>A	(p.Leu21Met)	NM_003998.3		Heterozygous	Variant of uncertain significance	Unsolved
954	Allergy and Immunology	Auto-inflammatory Syndromes	Targeted NGS Panel	Uncertain Clinical Significance	TAOK2	Autosomal Recessive	c.1102G>A	(p.Val368Ile)	NM_016151.3		Heterozygous	Variant of uncertain significance	Unsolved
955	Nephrology and Hypertension	Glomerular (FSGS)	Custom Genome-Based Panel										Unsolved
956	Endocrinology	Monogenic Obesity	Targeted NGS Panel	Negative Findings									Unsolved
957	Endocrinology	Maturity Onset Diabetes of the Young (MODY)
958	Neurology	Epilepsy	Targeted NGS Panel
959	Nephrology and Hypertension	Cysts	Custom Genome-Based Panel
960	Medical Oncology	Soft Tissue and Bone Sarcoma	Targeted NGS Panel
960	Medical Oncology	Soft Tissue and Bone Sarcoma	Targeted NGS Panel										Unsolved-pending follow up
961	Endocrinology	Short Stature	Chromosomal Microarray (CMA)
961	Endocrinology	Short Stature	Custom Exome-Based Panel										Unsolved
962	Endocrinology	Maturity Onset Diabetes of the Young (MODY)	Custom Genome-Based Panel	Negative Findings									Unsolved
963	Medical Oncology	Soft Tissue and Bone Sarcoma	Targeted NGS Panel	Negative Findings
964	Nephrology and Hypertension	Glomerular (FSGS)	Custom Genome-Based Panel										Solved
965	Nephrology and Hypertension	Glomerular (FSGS)	Custom Genome-Based Panel	Uncertain Clinical Significance	FGA	Autosomal Dominant	c.589T>A	p.Tyr197Asn	NM_021871.4		Heterozygous	Variant of uncertain significance	Unsolved
966	Pulmonary Medicine	Bronchiectasis	Targeted NGS Panel										Unsolved
967	Nephrology and Hypertension	Glomerular (FSGS)	Custom Genome-Based Panel										Unsolved
968	Endocrinology	Short Stature	Custom Exome-Based Panel	Uncertain Clinical Significance	IKBKB	Autosomal Recessive	c.788 A>G	p.(N263S)	NM_001556.2	8: 42171935	Heterozygous	Variant of uncertain significance	Unsolved
969	Medical Oncology	Soft Tissue and Bone Sarcoma
970	Rheumatology	Auto-inflammatory Syndromes	Custom Genome-Based Panel
971	Infectious Diseases	Auto-inflammatory Syndromes	Targeted NGS Panel	Uncertain Clinical Significance	DOCK8	Autosomal Recessive	c.3234+2T>C	(Splice donor)	NM_203447.3		Heterozygous	Likely pathogenic
971	Infectious Diseases	Auto-inflammatory Syndromes	Targeted NGS Panel	Uncertain Clinical Significance	DUOX2	Autosomal Dominant	c.974C>T	(p.Ser325Phe)	NM_014080.4		Heterozygous	Variant of uncertain significance
971	Infectious Diseases	Auto-inflammatory Syndromes	Targeted NGS Panel	Uncertain Clinical Significance	JAK1	Autosomal Dominant	c.1666G>A	(p.Val556Met)	NM_002227.3		Heterozygous	Variant of uncertain significance
972	Rheumatology	Auto-inflammatory Syndromes	Targeted Variant	Positive Findings	UBA1		121A>C	M41L	NM_003334.3	X: 47058450	Mosaic	Pathogenic	Solved
973	Rheumatology	Primary Immune Deficiency (PID)	Custom Genome-Based Panel	Negative Findings									Unsolved
974	Endocrinology	Monogenic Obesity
975	Endocrinology	Monogenic Obesity	Targeted NGS Panel	Negative Findings									Unsolved
976	Endocrinology	Early Onset Osteoporosis
977	Rheumatology	Auto-inflammatory Syndromes	Targeted Variant	Positive Findings	UBA1	X-linked	c.122 T>C	p.(M41T)	NM_003334.3	X: 47058451	Mosaic	Pathogenic	Solved
978	Nephrology and Hypertension	Electrolyte imbalance	Targeted NGS Panel	Negative Findings
979	Endocrinology	Pituitary Adenoma	Targeted NGS Panel
980	Endocrinology	Short Stature	Chromosomal Microarray (CMA)	Uncertain Clinical Significance	ACAN	Autosomal Dominant/Recessive	c.512 C>T	p.(A171V)	NM_013227.3	15: 89383300	Heterozygous	Variant of uncertain significance
980	Endocrinology	Short Stature	Custom Exome-Based Panel	Uncertain Clinical Significance
981	Endocrinology	Monogenic Obesity	Targeted NGS Panel	Uncertain Clinical Significance	PCSK1	Autosomal Recessive	c.661A>G	p.Asn221Asp	NM_000439.4		Heterozygous	Risk allele
982	Medical Oncology	Soft Tissue and Bone Sarcoma	Targeted NGS Panel	Negative Findings									Unsolved
983	Allergy and Immunology	Auto-inflammatory Syndromes	Targeted NGS Panel	Uncertain Clinical Significance	NOD2	Autosomal Dominant	c.3019dup	(p.Leu1007Profs*2)	NM_022162.2		Heterozygous	Risk allele
983	Allergy and Immunology	Auto-inflammatory Syndromes	Targeted NGS Panel	Uncertain Clinical Significance	FAS	Autosomal Dominant	c.97A>G	(p.Lys33Glu)	NM_000043.5		Heterozygous	Variant of uncertain significance
983	Allergy and Immunology	Auto-inflammatory Syndromes	Targeted NGS Panel	Uncertain Clinical Significance	IL2RG	X-linked	c.235G>C	(p.Glu79Gln)	NM_000206.2		Mosaic	Variant of uncertain significance
983	Allergy and Immunology	Auto-inflammatory Syndromes	Targeted NGS Panel	Uncertain Clinical Significance	IL2RG	X-linked	c.420A>T	(p.Arg140Ser)	NM_000206.2		Hemizygous	Variant of uncertain significance
984	Endocrinology	Maturity Onset Diabetes of the Young (MODY)	ExonArray (Del/Dup)	Negative Findings									Unsolved
984	Endocrinology	Maturity Onset Diabetes of the Young (MODY)	Custom Exome-Based Panel	Negative Findings									Unsolved
985	Endocrinology	Monogenic Obesity	Targeted NGS Panel	Uncertain Clinical Significance	MAGEL2	Autosomal Dominant	c.187_192delinsGGCCC	p.Pro63Glyfs*18	NM_019066.4		Heterozygous	Variant of uncertain significance	Unsolved
985	Endocrinology	Monogenic Obesity	Targeted NGS Panel	Uncertain Clinical Significance	CEP290	Autosomal Recessive	c.3660G	p.Lys1220Asn	NM_025114.3		Heterozygous	Variant of uncertain significance	Unsolved
985	Endocrinology	Monogenic Obesity	Targeted NGS Panel	Uncertain Clinical Significance	PCNT	Autosomal Recessive	c.9871A	p.Arg3291Gly	NM_006031.5		Heterozygous	Variant of uncertain significance	Unsolved
986	Pulmonary Medicine	Idiopathic Pulmonary Fibrosis (IPF)	Custom Exome-Based Panel	Uncertain Clinical Significance	TERT	Autosomal Dominant/Recessive	c.2030 G>A	p.(G677D)	NM_198253.2	5: 1279506	Heterozygous	Variant of uncertain significance	Likely Solved - Follow-up needed
987	Rheumatology	Auto-inflammatory Syndromes	Targeted Variant	Positive Findings	UBA1	Somatic	122T>C	M41T	NM_003334.3		Mosaic	Pathogenic	Solved
988	Gastroenterology and Hepatology	Inflammatory Bowel Disease (IBD)	Targeted NGS Panel	Uncertain Clinical Significance	NOD2	Autosomal Dominant	c.2722G>C	(p.Gly908Arg)	NM_022162.2		Homozygous	Risk allele	Unsolved
988	Gastroenterology and Hepatology	Inflammatory Bowel Disease (IBD)	Targeted NGS Panel	Uncertain Clinical Significance	LRBA	Autosomal Recessive	c.3499A>G	(p.Thr1167Ala)	NM_006726.4		Homozygous	Variant of uncertain significance	Unsolved
988	Gastroenterology and Hepatology	Inflammatory Bowel Disease (IBD)	Targeted NGS Panel	Uncertain Clinical Significance	MVK	Autosomal Recessive	c.14T>C	(p.Val5Ala)	NM_000431.3		Heterozygous	Variant of uncertain significance	Unsolved
989	Nephrology and Hypertension	Glomerular (FSGS)	Custom Genome-Based Panel	Positive Findings	NPHP1	Autosomal Recessive					Homozygous	Pathogenic	Solved
990	Endocrinology	Monogenic Obesity	Targeted NGS Panel										Unsolved
991	Endocrinology	Monogenic Obesity
992	Endocrinology	Short Stature	Chromosomal Microarray (CMA)
992	Endocrinology	Short Stature	Custom Exome-Based Panel
993	Nephrology and Hypertension	Glomerular (FSGS)	Custom Genome-Based Panel	Negative Findings									Unsolved
994	Rheumatology	Auto-inflammatory Syndromes	Custom Genome-Based Panel
994	Rheumatology	Auto-inflammatory Syndromes	Custom Genome-Based Panel										Unsolved
995	Neurology	Epilepsy	Targeted NGS Panel										Unsolved
996	Pulmonary Medicine	Bronchiectasis	Targeted NGS Panel	Positive Findings	SERPINA1	Autosomal Recessive	c.1096G>A	(p.Glu366Lys)	NM_000295.4		Homozygous	Pathogenic	Solved
997	Neurology	Epilepsy	Targeted NGS Panel										Unsolved-pending follow up
998	Medical Oncology	Soft Tissue and Bone Sarcoma	Targeted NGS Panel	Negative Findings									Unsolved
998	Medical Oncology	Soft Tissue and Bone Sarcoma	Targeted NGS Panel	Negative Findings									Unsolved
999	Endocrinology	Short Stature	Custom Exome-Based Panel	Negative Findings									Unsolved
1000	Endocrinology	Monogenic Obesity	Targeted NGS Panel	Uncertain Clinical Significance	PCSK1	Autosomal Recessive	c.661A>G	p.Asn221Asp	NM_000439.4		Homozygous	Risk allele	Unsolved
1000	Endocrinology	Monogenic Obesity	Targeted NGS Panel	Uncertain Clinical Significance	KIDINS220	Autosomal Dominant/Recessive	c.3916C>T	p.Arg1306Cys	NM_020738.2		Heterozygous	Variant of uncertain significance	Unsolved
1000	Endocrinology	Monogenic Obesity	Targeted NGS Panel	Uncertain Clinical Significance	TUB	Autosomal Dominant/Recessive	c.83G>C	p.Arg1306Cys	NM_003320.4		Heterozygous	Variant of uncertain significance	Unsolved
1001	Neurology	Ataxia	Targeted NGS Panel
1001	Neurology	Ataxia	Targeted NGS Panel										Unsolved
1002	Endocrinology	Monogenic Obesity	Targeted NGS Panel										Unsolved
1003	Pulmonary Medicine	Idiopathic Pulmonary Fibrosis (IPF)	Custom Genome-Based Panel										Solved
1004	Rheumatology	Auto-inflammatory Syndromes	Custom Genome-Based Panel
1005	Pulmonary Medicine	Idiopathic Pulmonary Fibrosis (IPF)	Custom Exome-Based Panel										Solved
1006	Allergy and Immunology	Auto-inflammatory Syndromes	Targeted NGS Panel	Uncertain Clinical Significance	NOD2	Autosomal Dominant	c.3019dup	(p.Leu1007Profs*2)	NM_022162.2		Heterozygous	Risk allele	Unsolved
1006	Allergy and Immunology	Auto-inflammatory Syndromes	Targeted NGS Panel	Uncertain Clinical Significance	STIM1	Autosomal Dominant	c.703del	(p.Arg235Valfs*7)	NM_003156.3		Heterozygous	Pathogenic	Unsolved
1006	Allergy and Immunology	Auto-inflammatory Syndromes	Targeted NGS Panel	Uncertain Clinical Significance	TNFRSF13B	Autosomal Recessive	c.310T>C	(p.Cys104Arg)	NM_012452.2		Heterozygous	Likely pathogenic	Unsolved
1006	Allergy and Immunology	Auto-inflammatory Syndromes	Targeted NGS Panel	Uncertain Clinical Significance	NFE2L2	Autosomal Dominant	c.1204G>A	(p.Asp402Asn)	NM_006164.4		Heterozygous	Variant of uncertain significance	Unsolved
1006	Allergy and Immunology	Auto-inflammatory Syndromes	Targeted NGS Panel	Uncertain Clinical Significance	TINF2	Autosomal Dominant	c.62A>G	(p.Gln21Arg)	NM_001099274.1		Heterozygous	Variant of uncertain significance	Unsolved
1006	Allergy and Immunology	Auto-inflammatory Syndromes	Targeted NGS Panel	Uncertain Clinical Significance	ZCCHC8	Autosomal Dominant	c.1140C>T	(Silent)	NM_017612.4		Heterozygous	Variant of uncertain significance	Unsolved
1007	Neurology	Alzheimers and Frontotemporal Dementia	Targeted NGS Panel	Negative Findings									Unsolved
1008	Nephrology and Hypertension	Glomerular (FSGS)	Targeted NGS Panel	Uncertain Clinical Significance	RMND1	Autosomal Recessive	c.188 A>G	p.(N63S)		6: 151766759	Heterozygous	Variant of uncertain significance	Unsolved
1009	Nephrology and Hypertension	Glomerular (FSGS)	Custom Genome-Based Panel	Negative Findings									Unsolved
1009	Nephrology and Hypertension	Glomerular (FSGS)	Targeted Variant	Positive Findings	CFI	Autosomal Dominant	c.355G>A	p.Gly119Arg	NM_000204.5		Heterozygous	Pathogenic	Unsolved
1010	Nephrology and Hypertension	Glomerular (FSGS)
1011	Nephrology and Hypertension	Glomerular (FSGS)	Targeted NGS Panel	Negative Findings									Unsolved
1012	Allergy and Immunology	Primary Immune Deficiency (PID)	Targeted NGS Panel	Uncertain Clinical Significance	NOD2	Autosomal Dominant	c.2104C>T	(p.Arg702Trp)	NM_022162.2		Heterozygous	Risk allele	Unsolved
1012	Allergy and Immunology	Primary Immune Deficiency (PID)	Targeted NGS Panel	Uncertain Clinical Significance	IGLL1	Autosomal Recessive	Gain	(Exons 1-2)	NM_020070.3			Variant of uncertain significance	Unsolved
1013	Neurology	Neuromuscular Diseases	Targeted NGS Panel	Uncertain Clinical Significance	SCN4A	Autosomal Dominant/Recessive	c.2143G>A	(p.Ala715Thr)	NM_000334.4		Heterozygous	Pathogenic	Solved
1013	Neurology	Neuromuscular Diseases	Targeted NGS Panel	Uncertain Clinical Significance	CLCN1	Autosomal Dominant/Recessive	c.1457C>T	(p.Pro486Leu)	NM_000083.2		Heterozygous	Variant of uncertain significance	Solved
1014	Neurology	Alzheimers and Frontotemporal Dementia	Targeted NGS Panel	Negative Findings									Unsolved
1015	Rheumatology	Auto-inflammatory Syndromes	Targeted NGS Panel	Negative Findings									Solved
1015	Rheumatology	Auto-inflammatory Syndromes	Targeted Variant	Positive Findings	UBA1	X-linked	c.121 A>C	p.(M41L)	NM_003334.3	X: 47058450	Mosaic	Pathogenic	Solved
1016	Neurology	Alzheimers and Frontotemporal Dementia	Targeted NGS Panel	Negative Findings									Unsolved
1017	Nephrology and Hypertension	Glomerular (FSGS)	Custom Genome-Based Panel	Negative Findings
1019	Rheumatology	Auto-inflammatory Syndromes	Targeted Variant	Negative Findings
1020	Nephrology and Hypertension	Glomerular (FSGS)	Custom Genome-Based Panel	Negative Findings									Unsolved
1021	Rheumatology	Auto-inflammatory Syndromes	Targeted Variant	Negative Findings
1022	Allergy and Immunology	Auto-inflammatory Syndromes	Targeted NGS Panel	Uncertain Clinical Significance	CLPB	Autosomal Recessive	c.1180A>G	(p.Thr394Ala)	NM_030813.5		Heterozygous	Variant of uncertain significance
1022	Allergy and Immunology	Auto-inflammatory Syndromes	Targeted NGS Panel	Uncertain Clinical Significance	CSF2RB	Autosomal Recessive	c.1070G>A	(p.Arg357His)	NM_000395.2		Heterozygous	Variant of uncertain significance	Unsolved
1022	Allergy and Immunology	Auto-inflammatory Syndromes	Targeted NGS Panel	Uncertain Clinical Significance	CSF2RB	Autosomal Recessive	c.2431G>A	(p.Glu811Lys)	NM_000395.2		Heterozygous	Variant of uncertain significance	Unsolved
1022	Allergy and Immunology	Auto-inflammatory Syndromes	Targeted NGS Panel	Uncertain Clinical Significance	LRRC8A	Autosomal Dominant	c.785G>A	(p.Arg262His)	NM_019594.3		Heterozygous	Variant of uncertain significance	Unsolved
1022	Allergy and Immunology	Auto-inflammatory Syndromes	Targeted NGS Panel	Uncertain Clinical Significance	PIK3CD	Autosomal Dominant	c.598G>A	(p.Glu200Lys)	NM_005026.3		Heterozygous	Variant of uncertain significance	Unsolved
1022	Allergy and Immunology	Auto-inflammatory Syndromes	Targeted NGS Panel	Uncertain Clinical Significance	RIPK1	Autosomal Dominant	c.472G>A	(p.Gly158Ser)	NM_003804.4		Heterozygous	Variant of uncertain significance	Unsolved
1022	Allergy and Immunology	Auto-inflammatory Syndromes	Targeted NGS Panel	Uncertain Clinical Significance	TAOK2	Autosomal Recessive	c.3302A>G	(p.Gln1101Arg)	NM_016151.3		Heterozygous	Variant of uncertain significance	Unsolved
1023	Neurology	Ataxia	Targeted NGS Panel										Solved
1024	Pulmonary Medicine	Bronchiectasis	Targeted NGS Panel
1024	Pulmonary Medicine	Bronchiectasis	Targeted NGS Panel										Unsolved
1025	Endocrinology	Monogenic Obesity	Targeted NGS Panel
1025	Endocrinology	Monogenic Obesity	Targeted NGS Panel										Unsolved
1026	Neurology	Alzheimers and Frontotemporal Dementia	Targeted NGS Panel	Negative Findings									Unsolved
1027	Medical Oncology	Soft Tissue and Bone Sarcoma	Targeted NGS Panel										Unsolved
1028	Nephrology and Hypertension	Cysts	Targeted NGS Panel	Uncertain Clinical Significance	PRKCSH	Autosomal Dominant	c.1269 C>G	p.(Y423*)	NM_002743.3	19: 11559732	Heterozygous	Likely pathogenic	Solved
1028	Nephrology and Hypertension	Cysts	Targeted NGS Panel	Uncertain Clinical Significance	PKD1	Autosomal Dominant	c.1710 C>A	p.(H570Q)	NM_001009944.2	16: 2166542	Heterozygous	Variant of uncertain significance	Solved
1029	Nephrology and Hypertension	Glomerular (FSGS)	Targeted NGS Panel	Positive Findings	DHTKD1	Autosomal Dominant/Recessive	c.2185G>A	(p.Gly729Arg)	NM_018706.6		Heterozygous	Pathogenic	Unsolved
1030	Allergy and Immunology	Auto-inflammatory Syndromes	Targeted NGS Panel										Unsolved
1031	Endocrinology	Monogenic Obesity	Targeted NGS Panel	Uncertain Clinical Significance	AFF4	Autosomal Dominant	c.2722T	p.Phe908Val	NM_014423.3		Heterozygous	Variant of uncertain significance	Unsolved
1031	Endocrinology	Monogenic Obesity	Targeted NGS Panel	Uncertain Clinical Significance	IFT27	Autosomal Recessive	c.137A	p.Lys46Thr	NM_006860.4		Heterozygous	Variant of uncertain significance	Unsolved
1032	Gastroenterology and Hepatology	Inflammatory Bowel Disease (IBD)	Targeted NGS Panel
1033	Nephrology and Hypertension	Glomerular (FSGS)
1034	Pulmonary Medicine	Idiopathic Pulmonary Fibrosis (IPF)	Custom Genome-Based Panel	Negative Findings									Unsolved
1035	Endocrinology	Short Stature	Chromosomal Microarray (CMA)
1035	Endocrinology	Short Stature	Custom Exome-Based Panel
1037	Allergy and Immunology	Auto-inflammatory Syndromes	Targeted NGS Panel	Uncertain Clinical Significance	NOD2	Autosomal Dominant	c.2104C>T	(p.Arg702Trp)	NM_022162.2		Heterozygous	Risk allele	Unsolved
1037	Allergy and Immunology	Auto-inflammatory Syndromes	Targeted NGS Panel	Uncertain Clinical Significance	FANCI	Autosomal Recessive	c.165del	(p.Cys56Alafs*30)	NM_001113378.1		Heterozygous	Pathogenic	Unsolved
1037	Allergy and Immunology	Auto-inflammatory Syndromes	Targeted NGS Panel	Uncertain Clinical Significance	TNFRSF13B	Autosomal Recessive	c.542C>A	(p.Ala181Glu)	NM_012452.2		Heterozygous	Likely pathogenic	Unsolved
1037	Allergy and Immunology	Auto-inflammatory Syndromes	Targeted NGS Panel	Uncertain Clinical Significance	ANKZF1	Unknown	c.282C>G	(p.Asp94Glu)	NM_018089.2		Heterozygous	Variant of uncertain significance	Unsolved
1037	Allergy and Immunology	Auto-inflammatory Syndromes	Targeted NGS Panel	Uncertain Clinical Significance	DUOX2	Autosomal Dominant	c.3631C>T	(p.Arg1211Cys)	NM_014080.4		Heterozygous	Variant of uncertain significance	Unsolved
1037	Allergy and Immunology	Auto-inflammatory Syndromes	Targeted NGS Panel	Uncertain Clinical Significance	FANCA	Autosomal Recessive	c.2141G>A	(p.Arg714Gln)	NM_000135.2		Heterozygous	Variant of uncertain significance	Unsolved
1037	Allergy and Immunology	Auto-inflammatory Syndromes	Targeted NGS Panel	Uncertain Clinical Significance	IL21R	Autosomal Recessive	c.467A>G	(p.Tyr156Cys)	NM_021798.3		Heterozygous	Variant of uncertain significance	Unsolved
1037	Allergy and Immunology	Auto-inflammatory Syndromes	Targeted NGS Panel	Uncertain Clinical Significance	LYST	Autosomal Recessive	c.10235G>A	(p.Arg3412His)	NM_000081.3		Heterozygous	Variant of uncertain significance	Unsolved
1037	Allergy and Immunology	Auto-inflammatory Syndromes	Targeted NGS Panel	Uncertain Clinical Significance	SLC10A2	Unknown	c.500C>T	(p.Thr167Ile)	NM_000452.2		Heterozygous	Variant of uncertain significance	Unsolved
1038	Neurology	Alzheimers and Frontotemporal Dementia	Targeted NGS Panel										Solved
1039	Rheumatology	Auto-inflammatory Syndromes	Targeted Variant	Negative Findings									Unsolved
1040	Neurology	Ataxia	Targeted NGS Panel	Negative Findings
1041	Medical Oncology	Soft Tissue and Bone Sarcoma	Targeted NGS Panel										Unsolved
1042	Nephrology and Hypertension	Cysts	Targeted NGS Panel	Positive Findings	PKHD1	Autosomal Dominant/Recessive	c.[2414C>T9530T>C]	p.[(P805LI3177T)]	NM_138694.3	6: 51612884	Heterozygous	Pathogenic	Solved
1043	Nephrology and Hypertension	Glomerular (FSGS)	Targeted NGS Panel										Unsolved
1044	Allergy and Immunology	Auto-inflammatory Syndromes	Targeted NGS Panel										Unsolved
1045	Rheumatology	Auto-inflammatory Syndromes	Custom Genome-Based Panel
1046	Allergy and Immunology	Auto-inflammatory Syndromes	Targeted NGS Panel	Uncertain Clinical Significance	TCF3	Autosomal Dominant	c.761G>T	(p.Gly254Val)	NM_003200.4		Heterozygous	Variant of uncertain significance	Unsolved
1047	Gastroenterology and Hepatology	Cholangiocarcinoma with or without PSC (CCA)	Targeted NGS Panel										Unsolved
1048	Gastroenterology and Hepatology	Cholangiocarcinoma with or without PSC (CCA)	Targeted NGS Panel
1049	Neurology	Alzheimers and Frontotemporal Dementia	Targeted NGS Panel	Negative Findings									Unsolved
1050	Neurology	Epilepsy	Targeted NGS Panel										Unsolved
1051	Neurology	Alzheimers and Frontotemporal Dementia	Targeted NGS Panel										Unsolved
1052	Nephrology and Hypertension	Electrolyte imbalance	Targeted NGS Panel	Uncertain Clinical Significance	SLC34A1	Autosomal Recessive	c.1614G>A	(p.Trp538*)	NM_003052.4		Heterozygous	Variant of uncertain significance
1053	Physical Medicine and Rehabilitation	Cerebral Palsy	Chromosomal Microarray (CMA)	Positive Findings									Unsolved
1053	Physical Medicine and Rehabilitation	Cerebral Palsy	Targeted NGS Panel	Positive Findings									Unsolved
1054	Pulmonary Medicine	Idiopathic Pulmonary Fibrosis (IPF)	Custom Genome-Based Panel
1055	Neurology	Neuromuscular Diseases	Targeted NGS Panel	Uncertain Clinical Significance	SLC52A1	Autosomal Dominant	c.505C>A	(p.Arg169Ser)	NM_017986.3		Heterozygous	Variant of uncertain significance	Unsolved
1055	Neurology	Neuromuscular Diseases	Targeted NGS Panel	Uncertain Clinical Significance	GLA	X-linked	c.937G>T	(p.Asp313Tyr)			Hemizygous		Unsolved
1056	Neurology	Neuromuscular Diseases	Targeted NGS Panel										Unsolved
1057	Nephrology and Hypertension	Glomerular (FSGS)	Targeted NGS Panel	Negative Findings
1058	Neurology	Peripheral Neuropathy	Targeted NGS Panel	Negative Findings									Unsolved
1058	Neurology	Peripheral Neuropathy	Targeted NGS Panel	Negative Findings									Unsolved
1059	Nephrology and Hypertension	Glomerular (FSGS)	Custom Genome-Based Panel	Negative Findings
1060	Rheumatology	Auto-inflammatory Syndromes	Custom Exome-Based Panel										Unsolved
1061	Neurology	Peripheral Neuropathy	Targeted NGS Panel										Unsolved
1062	Allergy and Immunology	Auto-inflammatory Syndromes	Targeted NGS Panel	Uncertain Clinical Significance	TRAF3	Autosomal Dominant	c.962G>A	(p.Arg321Gln)	NM_003300.3		Heterozygous	Variant of uncertain significance	Unsolved
1063	Rheumatology	Auto-inflammatory Syndromes	Custom Exome-Based Panel										Unsolved
1065	Rheumatology	Auto-inflammatory Syndromes	Targeted NGS Panel	Uncertain Clinical Significance	AIRE	Autosomal Recessive	c.463G>A	(p.Gly155Ser)	NM_000383.3		Heterozygous	Pathogenic
1065	Rheumatology	Auto-inflammatory Syndromes	Targeted NGS Panel	Uncertain Clinical Significance	ADAR	Autosomal Dominant	c.3248G>A	(p.Arg1083His)	NM_001111.4		Heterozygous	Variant of uncertain significance
1065	Rheumatology	Auto-inflammatory Syndromes	Targeted NGS Panel	Uncertain Clinical Significance	POLE	Autosomal Dominant	c.6792C>G	(p.His2264Gln)	NM_006231.3		Heterozygous	Variant of uncertain significance
1066	Nephrology and Hypertension	Cysts	Targeted NGS Panel
1067	Pulmonary Medicine	Idiopathic Pulmonary Fibrosis (IPF)	Custom Exome-Based Panel	Negative Findings									Unsolved
1068	Allergy and Immunology	Auto-inflammatory Syndromes	Targeted NGS Panel										Unsolved
1069	Neurology	Peripheral Neuropathy	Targeted Variant	Negative Findings
1070	Nephrology and Hypertension	Cysts	Targeted NGS Panel	Positive Findings	PKD2	Autosomal Dominant	c.973 C>T	p.(R325*)	NM_000297.3	4: 88959532	Heterozygous	Pathogenic	Solved
1070	Nephrology and Hypertension	Cysts	Targeted NGS Panel	Positive Findings	CEP290	Autosomal Recessive	c.6571 C>G	p.(H2191D)		12: 88453749	Heterozygous	Variant of uncertain significance	Solved
1071	Nephrology and Hypertension	Stones	Targeted NGS Panel										Unsolved
1072	Endocrinology	Monogenic Obesity
1073	Medical Oncology	Soft Tissue and Bone Sarcoma	Targeted NGS Panel
1074	Nephrology and Hypertension	Glomerular (FSGS)	Targeted NGS Panel										Solved
1075	Allergy and Immunology	Auto-inflammatory Syndromes	Targeted NGS Panel										Unsolved
1076	Endocrinology	Pituitary Adenoma	Targeted NGS Panel	Negative Findings									Unsolved
1077	Endocrinology	Monogenic Obesity	Targeted NGS Panel										Unsolved
1078	Nephrology and Hypertension	Glomerular (FSGS)	Targeted NGS Panel	Negative Findings									Unsolved
1079	Nephrology and Hypertension	Cysts	Targeted NGS Panel										Likely Solved - Follow-up needed
1080	Gastroenterology and Hepatology	Inflammatory Bowel Disease (IBD)	Targeted NGS Panel	Uncertain Clinical Significance	NOD2	Autosomal Dominant	c.2104C>T	(p.Arg702Trp)	NM_022162.2		Heterozygous	Risk allele	Unsolved
1080	Gastroenterology and Hepatology	Inflammatory Bowel Disease (IBD)	Targeted NGS Panel	Uncertain Clinical Significance	DCLRE1C	Autosomal Recessive	c.537+1G>A	(Splice donor)	NM_001033855.2		Heterozygous	Likely pathogenic	Unsolved
1080	Gastroenterology and Hepatology	Inflammatory Bowel Disease (IBD)	Targeted NGS Panel	Uncertain Clinical Significance	POLD2	Autosomal Recessive	c.47G>T	(p.Arg16Leu)	NM_006230.3		Heterozygous	Variant of uncertain significance	Unsolved
1081	Neurology	Peripheral Neuropathy	Targeted NGS Panel										Unsolved
1081	Neurology	Peripheral Neuropathy	Targeted Variant										Unsolved
1082	Neurology	Peripheral Neuropathy	Targeted NGS Panel										Unsolved
1082	Neurology	Peripheral Neuropathy	Targeted Variant										Unsolved
1083	Endocrinology	Short Stature	Chromosomal Microarray (CMA)
1083	Endocrinology	Short Stature	Custom Exome-Based Panel
1084	Neurology	Ataxia	Targeted Variant										Likely Solved - Follow-up needed
1085	Pulmonary Medicine	Bronchiectasis	Targeted NGS Panel	Uncertain Clinical Significance	AP3D1	Autosomal Dominant/Recessive	c.3404A>C	p.Lys1135Thr	NM_001261826.1		Heterozygous	Variant of uncertain significance
1085	Pulmonary Medicine	Bronchiectasis	Targeted NGS Panel	Uncertain Clinical Significance	NOD2	Autosomal Dominant	c.2722G>C	p.Gly908Arg	NM_022162.2		Heterozygous	Risk allele
1085	Pulmonary Medicine	Bronchiectasis	Targeted NGS Panel	Uncertain Clinical Significance	CSF2RA		c.191A>G	p.Asp64Gly	NM_006140.4		Heterozygous	Variant of uncertain significance
1085	Pulmonary Medicine	Bronchiectasis	Targeted NGS Panel	Uncertain Clinical Significance	IL6ST		c.1048G>A	p.Val350Met	NM002184.3		Heterozygous	Variant of uncertain significance
1085	Pulmonary Medicine	Bronchiectasis	Targeted NGS Panel	Uncertain Clinical Significance	PRKDC		c.10274G>T	p.Arg3425Leu	NM_006904.6		Heterozygous	Variant of uncertain significance
1085	Pulmonary Medicine	Bronchiectasis	Targeted NGS Panel	Uncertain Clinical Significance	SP110		c.1201G>A	p.Asp401Asn	NM_004509.3		Heterozygous	Variant of uncertain significance
1085	Pulmonary Medicine	Bronchiectasis	Targeted NGS Panel	Uncertain Clinical Significance	STX11		c.11G>T	p.Arg4Leu	NM_003764.3		Heterozygous	Variant of uncertain significance
1086	Gastroenterology and Hepatology	Cholangiocarcinoma with or without PSC (CCA)	Targeted NGS Panel										Unsolved
1087	Neurology	Alzheimers and Frontotemporal Dementia	Targeted NGS Panel										Solved
1088	Nephrology and Hypertension	Glomerular (FSGS)	Targeted NGS Panel										Unsolved
1089	Pulmonary Medicine	Bronchiectasis	Targeted NGS Panel										Likely Solved - Follow-up needed
1090	Gastroenterology and Hepatology	Liver Mass	Targeted NGS Panel
1091	Pulmonary Medicine	Bronchiectasis	Targeted NGS Panel
1092	Neurology	Peripheral Neuropathy	Targeted NGS Panel										Unsolved
1092	Neurology	Peripheral Neuropathy	Targeted Variant										Unsolved
1093	Allergy and Immunology	Auto-inflammatory Syndromes	Targeted NGS Panel										Unsolved
1094	Nephrology and Hypertension	Glomerular (FSGS)	Targeted NGS Panel										Unsolved
1095	Nephrology and Hypertension	Cysts	Targeted NGS Panel										Solved
1096	Allergy and Immunology	Auto-inflammatory Syndromes	Targeted NGS Panel
1097	Rheumatology	Auto-inflammatory Syndromes	Targeted NGS Panel
1098	Rheumatology	Auto-inflammatory Syndromes	Targeted NGS Panel										Unsolved
1099	Neurology	Peripheral Neuropathy	Targeted NGS Panel										Unsolved
1100	Neurology	Alzheimers and Frontotemporal Dementia	Targeted NGS Panel
1101	Nephrology and Hypertension	Cysts	Targeted NGS Panel	Negative Findings
1102	Endocrinology	Monogenic Obesity	Targeted NGS Panel	Uncertain Clinical Significance	BBS1	Autosomal Recessive	c.1169T	p.Met390Arg	NM_024649.4		Heterozygous	Pathogenic	Unsolved
1102	Endocrinology	Monogenic Obesity	Targeted NGS Panel	Uncertain Clinical Significance	PLXNA1	Unknown	c.1093A>G	p.Ile365Val	NM_032242.3		Heterozygous	Variant of uncertain significance	Unsolved
1103	Neurology	Alzheimers and Frontotemporal Dementia	Targeted NGS Panel
1104	Neurology	Alzheimers and Frontotemporal Dementia	Targeted NGS Panel										Unsolved
1105	Rheumatology	Auto-inflammatory Syndromes	Custom Genome-Based Panel
1106	Pulmonary Medicine	Bronchiectasis
1107	Nephrology and Hypertension	Cysts	Targeted NGS Panel	Uncertain Clinical Significance	CDH1	Autosomal Dominant	c.268C>T	p.Arg90Trp	NM_004360.3		Heterozygous	Variant of uncertain significance
1108	Nephrology and Hypertension	Cysts	Targeted NGS Panel	Negative Findings
1109	Nephrology and Hypertension	Cysts	Targeted NGS Panel
1109	Nephrology and Hypertension	Cysts	Targeted NGS Panel
1110	Nephrology and Hypertension	Stones	Targeted NGS Panel
1111	Nephrology and Hypertension	Stones	Targeted NGS Panel
1112	Nephrology and Hypertension	Cysts	Targeted NGS Panel	Negative Findings									Unsolved
1113	Endocrinology	Short Stature	Custom Exome-Based Panel
1114	Allergy and Immunology	Auto-inflammatory Syndromes
1115	Nephrology and Hypertension	Glomerular (FSGS)	Targeted NGS Panel
1116	Neurology	Peripheral Neuropathy	Targeted NGS Panel
1116	Neurology	Peripheral Neuropathy	Targeted Variant
1117	Pulmonary Medicine	Bronchiectasis	Targeted NGS Panel										Unsolved
1118	Rheumatology	Auto-inflammatory Syndromes	Custom Genome-Based Panel
1119	Neurology	Peripheral Neuropathy	Targeted NGS Panel	Negative Findings									Unsolved
1119	Neurology	Peripheral Neuropathy	Targeted Variant	Negative Findings									Unsolved
1120	Medical Oncology	Soft Tissue and Bone Sarcoma	Targeted NGS Panel
1121	Endocrinology	Monogenic Obesity	Targeted NGS Panel
1122	Rheumatology	Auto-inflammatory Syndromes	Custom Genome-Based Panel	Negative Findings
1123	Neurology	Peripheral Neuropathy	Targeted NGS Panel										Unsolved
1124	Neurology	Alzheimers and Frontotemporal Dementia	Targeted NGS Panel										Unsolved
1126	Nephrology and Hypertension	Stones	Targeted NGS Panel	Negative Findings
1128	Nephrology and Hypertension	Stones	Targeted NGS Panel	Negative Findings
1129	Nephrology and Hypertension	Cysts	Targeted NGS Panel	Positive Findings	PKD1	Autosomal Dominant	c.442del	p.(V148Cfs*142)	NM_001009944.2	16:2168764	Heterozygous	Pathogenic
1130	Allergy and Immunology	Auto-inflammatory Syndromes	Targeted NGS Panel
1131	Neurology	Peripheral Neuropathy	Targeted NGS Panel										Unsolved
[truncated: 127 more rows]
